# Supplementary material for: Complementing 16S rRNA Gene Amplicon Sequencing with Total Bacterial Load To Infer Absolute Species Concentrations in the Vaginal Microbiome
Source: mSystems. 2020 Apr 7;5(2):e00777-19. doi: 10.1128/mSystems.00777-19 (PMC7141891; doi:10.1128/mSystems.00777-19)
Supplement: TABLE S1 [file mSystems.00777-19-st001.xlsx]

## Sheet: Sheet1
Table X: Amplification conditions and sequences of primers & probes for quantitative PCR assays evaluated in this study
qPCR assay	Primers/ Probe	Sequence	UNG & PreMelt steps	Conditions	Cycles	Cycling/ Taq concentration	Probe concentration	amplicon size	Publication
BR16S qPCR	338F-bact	ACTCCTRCGGGAGGCAGCAG	50°C 2 min	95°C 15 sec	40	standard/ 1.0U	200 nM	468 bp	Srinivasan et al. PLoS One. 2012
	806Rdg	GGACTACCVGGGTATCTAAT	95°C 10 min	55°C 39 sec
	BR-515dg	6FAM-TKACCGCGGCTGCTGGCAC-TAMRA		72°C 30 sec
Atopobium vaginae	582F_Atop	TAGGCGGTYTGTTAGGTCAGGA	50°C 2 min	95°C 15 sec	45	standard/ 0.3U	150 nM	83 bp	Fredricks et al. JCM 2009
	665R_Atop	CCTACCAGACTCAAGCCTGC	95°C 10 min	67°C 1 min
	Atop_cas1	6FAM-CTCAACCCCTATCCGCTCCTGAT-TAMRA
BVAB-2	619F_BVAB2	TTAACCTTGGGGTTCATTACAA	50°C 2 min	95°C 15 sec	45	standard/ 0.45U	150 nM	260 bp	Fredricks et al. JCM 2009
	879R_BVAB2	GAATACTTATTGTGTTAACTGCGC	95°C 10 min	59°C 39 sec
	BVAB2_643-665	6FAM-TCTCCAGCACTCAAGCTAAACAG-BHQ		65°C 30 sec
Gardnerella vaginalis	983F_Gvag	ACCTGGGCTTGACATGTGCCT	50°C 2 min	95°C 15 sec	45	standard/ 0.3U	150 nM	76 bp	Fredricks et al. JCM 2009
	1059R_Gvag	CATGCACCACCTGTGAACCTG	95°C 10 min	67°C 1 min
	Gvag_1008	6FAM-CTGCAGAGATGTGGTTTCCYTTCG-TAMRA
Lactobacillus crispatus	989F_Lcrisp	TCTTGACATCTAGTGCCATTTGT	50°C 2 min	95°C 15 sec	45	standard/ 0.3U	300 nM	66 bp	Fredricks et al. JCM 2009
	1055R_Lcrisp	TGCACCACCTGTCTTAGC	95°C 10 min	63°C 39 sec
	L.crisp_cas1	6FAM-CCGAAGGGAACTTTGTATCTCTAC-TAMRA		72°C 30 sec
Lactobacillus jensenii	988F_Ljens	GTCTTGACATCCTTTGACCAC	50°C 2 min	95°C 2 sec	45	FAST	200 nM	69 bp	Srinivasan et al. PLoS One. 2010
	1057R_Ljens	CATGCACCACCTGTCTCTTT	95°C 20 sec	61°C 20 sec
	Ljens_1009	6FAM-CTAAGAGATTAGGTTTTCCC-MGBNFQ		72°C 20 sec
Lactobacillus iners	165F_Liners	GATGCTAATACCGGATAAYAACAGAT	50°C 2 min	95°C 2 sec	45	FAST	150 nM	76 bp	Srinivasan et al. PLoS One. 2010
	241R_Liners	CACCGCAGGTCCATCCAAGA	95°C 20 sec	55°C 20 sec
	Liners_probe	6FAM-TGCCTATCAACTGTTTAAAAGATGGTTCT-TAMRA		72°C 20 sec
Megasphaera Type 1 and Type 2 (combo)	456F_MegaE	GATGCCAACAGTATCCGTCCG	50°C 2 min	95°C 2 sec	45	FAST	150 nM	214 bp	McClelland et al. Lancet Infect Dis. 2018.
	667R_MegaE	CCTCTCCGACACTCAAGTTCGA	95°C 20 sec
	453F_MegaM	AAGGTGGTAAATAGCCATCATGAG		55°C 20 sec
	667R_MegaM	CTCTCCGACACTCAAGTCTTC
	Mega genus	6FAM-CCGTGGCTTTCTCTTACGGTAC-TAMRA		72°C 20 sec
