# Supplementary material for: Complementing 16S rRNA Gene Amplicon Sequencing with Total Bacterial Load To Infer Absolute Species Concentrations in the Vaginal Microbiome
Source: mSystems. 2020 Apr 7;5(2):e00777-19. doi: 10.1128/mSystems.00777-19 (PMC7141891; doi:10.1128/mSystems.00777-19)
Supplement: TABLE S2 [file mSystems.00777-19-st002.csv]

	Participant	Hours_In_Study	Total_16S	Lactobacillus_crispatus	Lactobacillus_jensenii	Lactobacillus_iners	Gardnerella_vaginalis	Megasphaera	BVAB2	Atopobium_vaginae
816	1	0	6.03e+09	93.8	60300	3.7e+09	93.8	93.8	93.8	93.8
817	1	22	1.41e+10	93.8	599000	9.14e+09	93.8	93.8	93.8	93.8
820	1	46	1.23e+10	93.8	5370000	9.69e+09	93.8	93.8	93.8	93.8
823	1	70	4.06e+09	93.8	373000	3.67e+09	707	93.8	93.8	93.8
826	1	91	2.32e+08	93.8	8300	1.82e+08	2470	93.8	93.8	305
829	1	118	1.16e+10	631	5e+07	9.49e+09	40600	93.8	93.8	308
832	1	142	2.02e+09	93.8	2030000	1.75e+09	4910	93.8	93.8	93.8
835	1	166	9.74e+09	93.8	27600000	8.61e+09	1490000	93.8	93.8	93.8
838	1	187	7.17e+09	93.8	20700000	5.49e+09	350000	93.8	93.8	93.8
841	1	212	4.56e+08	93.8	985000	3.13e+08	51500	93.8	93.8	93.8
844	1	236	9.51e+09	93.8	39100000	8.57e+09	1340000	93.8	93.8	93.8
847	1	261	9.71e+09	93.8	36400000	6.58e+09	5440000	93.8	93.8	93.8
850	1	283	1.58e+09	320	965000	7.98e+08	113000	93.8	93.8	93.8
853	1	311	2.52e+09	93.8	1100000	2.09e+09	160000	93.8	93.8	93.8
856	1	334	5.61e+09	93.8	1480000	4.27e+09	54900	93.8	93.8	93.8
859	1	359	4.85e+09	93.8	4510000	3.44e+09	15600	93.8	93.8	93.8
861	1	406	1.07e+09	93.8	2290000	7.84e+08	388	93.8	93.8	268
864	1	430	3e+09	93.8	6280000	1.95e+09	2690	93.8	93.8	93.8
867	1	455	9.63e+09	93.8	2.01e+08	8.24e+09	2930000	93.8	93.8	93.8
870	1	477	7.13e+09	93.8	1.56e+08	5.5e+09	1270000	93.8	93.8	290
873	1	502	1e+10	93.8	2.12e+08	6.09e+09	16300000	93.8	93.8	93.8
876	1	525	5.63e+09	93.8	8.9e+07	3.98e+09	88300000	93.8	93.8	93.8
879	1	549	1.14e+10	93.8	1.23e+08	8.8e+09	1.02e+08	93.8	93.8	93.8
882	1	574	1.03e+10	93.8	61500000	8.58e+09	1.45e+08	93.8	93.8	93.8
885	1	598	1.35e+10	93.8	67600000	9.84e+09	2.28e+08	93.8	93.8	93.8
888	1	621	1.2e+10	93.8	50700000	8.53e+09	2.65e+08	93.8	93.8	93.8
891	1	644	1.13e+10	93.8	50500000	8.66e+09	3.76e+08	93.8	93.8	93.8
894	1	669	7.56e+09	93.8	10200000	4.44e+09	2.32e+08	93.8	93.8	93.8
897	1	694	9.34e+09	93.8	33900000	7.35e+09	5.53e+08	93.8	93.8	93.8
900	1	717	8.81e+09	93.8	13600000	4.51e+09	4.82e+08	93.8	93.8	93.8
903	1	739	9.45e+09	93.8	3.7e+07	1.04e+10	4.85e+08	93.8	93.8	93.8
906	1	765	9.29e+09	93.8	2.7e+07	6.7e+09	72500000	93.8	93.8	93.8
909	1	790	8.32e+09	93.8	30300000	6.09e+09	21100000	93.8	93.8	93.8
912	1	813	6.67e+09	93.8	35500000	5.6e+09	5280000	93.8	93.8	93.8
915	1	838	8.51e+09	93.8	71300000	8.4e+09	30700000	93.8	93.8	93.8
918	1	862	7.53e+09	93.8	34100000	6.26e+09	1e+07	93.8	93.8	93.8
921	1	883	6.08e+09	93.8	26100000	4.55e+09	74600000	93.8	93.8	93.8
924	1	908	7.99e+09	93.8	27900000	7.08e+09	17900000	93.8	93.8	93.8
927	1	932	34200000	93.8	93.8	19400000	6440000	93.8	93.8	93.8
930	1	957	1400000	93.8	93.8	478000	188000	93.8	93.8	93.8
933	1	981	2.77e+08	93.8	1210	1.79e+08	5610000	93.8	93.8	93.8
936	1	1005	5.61e+09	93.8	205000	6.58e+09	57900000	93.8	93.8	93.8
939	1	1030	8.45e+09	93.8	2670000	1e+10	2.77e+08	93.8	93.8	93.8
942	1	1052	1.97e+09	93.8	429000	1.69e+09	76200000	93.8	93.8	93.8
945	1	1078	5.84e+09	93.8	4240000	5.62e+09	5.25e+08	93.8	93.8	350
948	1	1101	6.44e+09	93.8	8600000	6.12e+09	6.98e+08	93.8	93.8	93.8
951	1	1124	8.94e+08	93.8	2800000	9.64e+08	1.28e+08	93.8	93.8	93.8
954	1	1148	6.46e+09	93.8	21800000	5.57e+09	1.07e+09	93.8	93.8	93.8
957	1	1172	2.67e+09	93.8	9730000	2.63e+09	99500000	93.8	93.8	93.8
960	1	1196	3.28e+09	93.8	4750000	2.5e+09	24700000	93.8	93.8	93.8
963	1	1220	1.8e+09	93.8	1690000	1.1e+09	897000	93.8	93.8	93.8
966	1	1244	2.45e+09	201	3890000	1.45e+09	760000	93.8	93.8	93.8
969	1	1267	3.84e+09	93.8	9460000	3.54e+09	429000	93.8	93.8	93.8
654	2	0	8.67e+08	2.42e+09	8660000	4310000	134000	93.8	93.8	54200
655	2	17	2.81e+09	2.94e+09	6310000	2.2e+09	9210000	93.8	93.8	31600
658	2	38	2.25e+09	18500000	826000	3.6e+09	7.4e+07	93.8	93.8	194000
661	2	62	4.22e+09	4.41e+08	11500000	5.99e+09	8550000	93.8	93.8	92600
664	2	89	3.39e+09	3.47e+08	6570000	4.78e+09	8800000	93.8	93.8	109000
667	2	113	4.45e+09	2.29e+09	19400000	5.35e+09	527000	93.8	93.8	59800
669	2	137	5.36e+08	1.39e+08	3860000	5.79e+08	63100	93.8	93.8	4970
672	2	161	7.97e+08	5.64e+08	5090000	1.1e+09	238000	93.8	93.8	51800
675	2	185	1.97e+09	1.91e+09	8360000	2.35e+09	69100	93.8	93.8	6390
678	2	209	94700000	4.2e+07	1120000	1.48e+08	51700	93.8	93.8	62300
681	2	239	1.85e+09	7.42e+09	4790000	4.46e+08	82700	93.8	93.8	22200
684	2	257	98300000	1.68e+08	1620000	39400000	50200	93.8	93.8	18300
687	2	281	2.39e+09	7.14e+09	7070000	92500000	180000	93.8	93.8	108000
690	2	305	3.86e+09	4.71e+09	5730000	1.18e+08	41100	93.8	93.8	31000
697	2	353	1.29e+08	2.82e+08	23900000	5330000	3440000	93.8	93.8	30200
699	2	377	15100000	24600000	4320000	1250000	1010000	93.8	93.8	7920
702	2	401	7.33e+08	5.51e+09	5.6e+07	33100000	8830000	93.8	93.8	8190
705	2	425	1.68e+08	9.33e+08	4420000	17500000	349000	93.8	93.8	86400
708	2	449	1.88e+08	6.21e+08	16900000	8470000	1950000	93.8	93.8	27300
711	2	473	35100000	50400000	8160000	1440000	3310000	93.8	93.8	6400
714	2	497	4.4e+09	7.67e+09	7570000	7830000	1200000	93.8	93.8	2120
717	2	527	1.89e+08	3.37e+08	11300000	1090000	2990000	93.8	93.8	348
720	2	545	9.2e+07	2.05e+08	21500000	1520000	2490000	93.8	93.8	278
723	2	569	3.81e+08	4.21e+08	9750000	1190000	710000	93.8	93.8	909
726	2	593	5.14e+08	9.69e+08	2860000	750000	223000	93.8	93.8	14100
729	2	617	2.76e+08	4.72e+08	4980000	485000	1420000	93.8	93.8	10700
732	2	641	1.63e+08	2.32e+08	4490000	376000	517000	93.8	93.8	18000
735	2	665	2100000	1320000	78500	846000	153000	93.8	93.8	2220
741	2	713	1250000	610000	43300	644000	115000	93.8	93.8	2190
744	2	737	3.1e+07	48800000	1120000	14200000	1850000	93.8	93.8	29100
747	2	761	23500000	21900000	602000	7860000	1500000	93.8	93.8	17200
753	2	809	16800000	8870000	461000	4970000	865000	93.8	93.8	9670
756	2	833	28900000	1.6e+07	548000	1.1e+07	1200000	93.8	93.8	35400
759	2	857	4.64e+08	6.74e+08	8590000	86500000	17300000	93.8	93.8	148000
762	2	881	2.85e+08	3.79e+08	6350000	67300000	25400000	93.8	93.8	141000
765	2	905	4.21e+08	4.69e+08	4990000	1.87e+08	34900000	93.8	93.8	284000
768	2	929	1.98e+08	1.83e+08	3390000	51600000	12900000	93.8	93.8	53600
771	2	953	1.15e+09	9.63e+08	14100000	4.16e+08	78700000	93.8	93.8	1170000
774	2	977	5.34e+09	4.33e+09	37900000	1.53e+09	4.18e+08	93.8	93.8	893000
777	2	1025	10100000	26200000	141000	38500	2250	93.8	93.8	647
780	2	1049	20500000	39600000	272000	80500	3760	93.8	93.8	946
783	2	1073	1.82e+08	3.62e+08	1240000	2680000	2580	93.8	93.8	861
786	2	1097	29400000	59900000	244000	122000	1680	93.8	93.8	93.8
789	2	1121	5.11e+08	1.28e+09	2660000	2180000	5250	93.8	93.8	639
792	2	1145	1.29e+09	3.3e+09	2740000	1740000	7860	93.8	93.8	1280
795	2	1169	3.93e+09	9.12e+09	8060000	2870000	21900	93.8	93.8	5000
798	2	1193	6580000	3950000	90600	5460000	45500	93.8	93.8	3130
801	2	1217	2010000	1210000	44500	2300000	41500	93.8	93.8	1910
804	2	1241	2330000	2090000	54800	2510000	74400	93.8	93.8	1080
807	2	1265	1.05e+09	4.56e+08	10900000	1.4e+09	3650000	93.8	93.8	4620
810	2	1289	1.9e+07	2.7e+07	116000	3540000	255000	93.8	93.8	6460
812	2	1313	6.01e+08	4.6e+08	6330000	5.62e+08	2270000	93.8	93.8	38100
814	2	1337	2.87e+09	8.18e+08	21900000	3.1e+09	3530000	93.8	93.8	10200
1	3	0	1.39e+09	1.21e+09	36700000	93.8	93.8	93.8	93.8	93.8
5	3	48	1.93e+08	1.49e+08	18900000	93.8	93.8	93.8	93.8	93.8
8	3	71	8.25e+08	7.38e+08	58200000	1080	384	225	93.8	93.8
11	3	93	5.17e+09	3.81e+09	2.76e+08	93.8	222	93.8	93.8	93.8
14	3	121	1.56e+09	3.55e+09	1.04e+08	93.8	93.8	93.8	93.8	93.8
17	3	145	2.78e+09	3.89e+09	1.11e+08	93.8	93.8	93.8	93.8	93.8
19	3	167	1.55e+09	2.83e+09	71900000	93.8	93.8	93.8	93.8	93.8
21	3	189	3.32e+09	2.42e+09	72100000	93.8	93.8	93.8	93.8	93.8
24	3	218	3.42e+09	4.56e+09	30300000	93.8	93.8	93.8	93.8	93.8
26	3	238	1.29e+09	1.31e+09	21600000	93.8	93.8	93.8	93.8	93.8
29	3	266	6.55e+09	4.08e+09	88500000	93.8	93.8	93.8	93.8	93.8
32	3	287	3.1e+09	2.9e+09	18500000	93.8	93.8	93.8	93.8	93.8
35	3	310	3.29e+09	2.11e+09	3.9e+07	93.8	93.8	93.8	93.8	93.8
38	3	334	2.32e+09	2.76e+09	54200000	93.8	93.8	93.8	93.8	93.8
41	3	362	4.56e+09	3.29e+09	5.9e+07	198	150	93.8	93.8	93.8
44	3	384	4.49e+09	3.63e+09	7.7e+07	93.8	93.8	93.8	93.8	93.8
47	3	412	5.83e+09	4.85e+09	1.28e+08	93.8	93.8	93.8	93.8	93.8
50	3	433	1.66e+09	1.63e+09	66200000	93.8	93.8	93.8	93.8	93.8
53	3	453	1.99e+09	4.4e+09	1.26e+08	93.8	93.8	93.8	93.8	93.8
56	3	483	4.54e+09	2.53e+09	69800000	93.8	93.8	93.8	93.8	93.8
59	3	505	4.56e+09	3.9e+09	97900000	93.8	93.8	93.8	93.8	93.8
62	3	527	8.75e+08	1.34e+09	3.2e+07	93.8	93.8	93.8	93.8	93.8
65	3	549	4.89e+09	4.27e+09	6.4e+07	93.8	93.8	93.8	93.8	93.8
68	3	575	1.88e+09	3.07e+09	43400000	93.8	93.8	93.8	93.8	93.8
71	3	603	4.82e+09	2.15e+09	71700000	93.8	93.8	93.8	93.8	93.8
74	3	624	5.74e+09	3.25e+09	80800000	93.8	93.8	93.8	93.8	93.8
77	3	662	2.23e+09	2.49e+09	92400000	93.8	93.8	93.8	93.8	93.8
78	3	670	2.12e+09	8.57e+08	82500000	93.8	260	93.8	93.8	93.8
82	3	696	1.56e+09	9.84e+08	2.8e+07	93.8	93.8	93.8	93.8	93.8
85	3	724	5.28e+09	3.62e+09	99200000	93.8	93.8	93.8	93.8	93.8
88	3	749	4.04e+09	2.16e+09	28400000	93.8	93.8	93.8	93.8	93.8
91	3	768	2.9e+09	3.31e+09	24300000	93.8	93.8	93.8	93.8	93.8
94	3	794	2.75e+09	2.37e+09	23700000	93.8	93.8	93.8	93.8	93.8
97	3	817	3.55e+09	2.42e+09	27500000	93.8	93.8	93.8	93.8	93.8
100	3	837	1.83e+09	7.4e+09	53300000	93.8	93.8	93.8	93.8	93.8
103	3	864	6.44e+08	2.61e+09	41700000	93.8	93.8	93.8	93.8	93.8
106	3	888	1.76e+09	5.47e+09	71700000	93.8	93.8	93.8	93.8	93.8
109	3	911	4.33e+09	4.4e+09	59200000	93.8	93.8	93.8	93.8	93.8
112	3	935	4.07e+09	4.86e+09	69200000	17100	93.8	93.8	93.8	93.8
114	3	962	1.09e+09	6.13e+09	6.2e+07	93.8	93.8	93.8	93.8	93.8
117	3	984	6.67e+09	5.07e+09	96600000	93.8	93.8	93.8	93.8	93.8
120	3	1008	5.2e+09	1.24e+10	70900000	93.8	93.8	93.8	93.8	93.8
123	3	1032	8.26e+09	5.65e+09	44300000	93.8	93.8	93.8	93.8	93.8
126	3	1057	4.4e+09	3.57e+09	4.5e+07	93.8	93.8	93.8	93.8	93.8
129	3	1078	3.37e+09	1.41e+09	35800000	93.8	93.8	93.8	93.8	93.8
132	3	1102	4.04e+09	1.3e+10	59600000	93.8	97.1	93.8	93.8	93.8
135	3	1129	3.7e+09	3.88e+09	7.8e+07	120	93.8	93.8	93.8	93.8
138	3	1152	2.9e+09	2.14e+09	46100000	93.8	93.8	93.8	93.8	93.8
141	3	1176	5.28e+09	7.26e+09	66300000	93.8	93.8	93.8	93.8	93.8
144	3	1200	6.59e+08	1.04e+09	2.4e+07	97.4	93.8	93.8	93.8	93.8
147	3	1226	4.03e+09	3.1e+09	48900000	93.8	93.8	93.8	93.8	93.8
150	3	1248	4.08e+09	5.12e+09	67500000	93.8	93.8	93.8	93.8	93.8
153	3	1271	2.34e+09	1.9e+09	39200000	93.8	93.8	93.8	93.8	93.8
156	3	1295	2.95e+09	4.08e+09	64200000	93.8	93.8	93.8	93.8	93.8
157	3	1319	5.65e+09	5.13e+09	53600000	93.8	93.8	93.8	93.8	93.8
160	3	1345	2.13e+09	4.97e+09	36600000	93.8	93.8	93.8	93.8	93.8
3001	4	0	1.06e+09	93.8	3.17e+08	93.8	93.8	93.8	93.8	6.47e+08
3002	4	19	2.76e+08	304	1e+08	192	93.8	93.8	93.8	1.16e+08
3005	4	46	8.21e+08	93.8	1.13e+08	454	190	93.8	93.8	3.98e+08
3008	4	67	1.83e+09	93.8	3.35e+08	93.8	93.8	93.8	93.8	8.76e+08
3011	4	90	1.68e+09	93.8	6.65e+08	252	93.8	93.8	93.8	1.33e+09
3014	4	115	7.96e+08	93.8	1.78e+08	200	93.8	93.8	93.8	3.55e+08
3017	4	138	2.58e+09	93.8	1.33e+09	93.8	93.8	93.8	93.8	5.43e+08
3020	4	164	2.25e+09	93.8	7.76e+08	93.8	93.8	93.8	93.8	8.29e+08
3023	4	188	9.38e+08	93.8	3.84e+08	221	93.8	93.8	93.8	3.19e+08
3026	4	214	2.69e+09	93.8	1.12e+09	93.8	93.8	93.8	93.8	6.56e+08
3029	4	236	1.62e+09	93.8	6.5e+08	93.8	93.8	93.8	93.8	6.16e+08
3032	4	261	2.57e+09	93.8	8.74e+08	93.8	93.8	93.8	93.8	1.04e+09
3035	4	285	2.3e+09	93.8	7.33e+08	93.8	93.8	93.8	93.8	1.41e+09
3038	4	310	8.17e+08	93.8	2.18e+08	93.8	93.8	93.8	93.8	3.34e+08
3041	4	334	6.79e+08	409	2.74e+08	93.8	93.8	93.8	93.8	75300000
3044	4	356	1.02e+08	374	37800000	93.8	93.8	93.8	93.8	18500000
3047	4	382	2.13e+09	93.8	3.38e+08	93.8	93.8	93.8	93.8	1.33e+09
3050	4	404	8.64e+08	629	4.61e+08	93.8	93.8	93.8	93.8	1.94e+08
3053	4	425	3.84e+09	93.8	5.36e+08	93.8	93.8	93.8	93.8	2.07e+09
3056	4	452	8.96e+08	93.8	1.89e+08	335	93.8	93.8	93.8	2.65e+08
3059	4	476	3.76e+09	93.8	9.86e+08	93.8	93.8	93.8	93.8	2.65e+09
3062	4	500	2.95e+09	93.8	9.06e+08	93.8	93.8	93.8	93.8	1.63e+09
3065	4	524	1.77e+09	93.8	5.28e+08	1180	406	93.8	93.8	1.36e+09
3068	4	548	2.71e+09	249	7.24e+08	224	93.8	93.8	93.8	2.47e+09
3071	4	574	2.22e+09	93.8	3.44e+08	242	93.8	93.8	93.8	1.8e+09
3074	4	598	2.43e+09	93.8	9.84e+08	93.8	93.8	93.8	93.8	1.82e+09
3077	4	619	2.92e+08	93.8	75200000	93.8	93.8	93.8	93.8	2.3e+08
3080	4	641	6.72e+08	93.8	1.18e+08	93.8	93.8	93.8	93.8	5.17e+08
3083	4	668	3e+08	93.8	53800000	93.8	93.8	93.8	93.8	1.85e+08
3086	4	692	2360000	93.8	113000	93.8	93.8	93.8	93.8	2160
3089	4	717	6620000	93.8	544000	93.8	93.8	93.8	93.8	8620
3092	4	740	29400000	93.8	14900000	93.8	93.8	93.8	93.8	65600
3095	4	764	1.23e+09	93.8	1.82e+08	228	93.8	93.8	93.8	1.47e+09
3098	4	788	2.72e+08	93.8	19400000	93.8	93.8	93.8	93.8	1.18e+08
3101	4	812	4e+09	395	1.89e+08	1210	93.8	93.8	93.8	4.35e+09
3104	4	836	4.32e+08	388	39800000	1020	93.8	93.8	93.8	4.5e+08
3107	4	861	1.95e+09	203	1.36e+08	727	93.8	93.8	93.8	2.3e+09
3110	4	884	2.99e+09	940	1.12e+08	1820	497	93.8	93.8	3.23e+09
3113	4	908	2.76e+08	93.8	18400000	224	93.8	93.8	93.8	6.4e+07
3116	4	932	64800000	93.8	10700000	93.8	93.8	93.8	93.8	32600000
3119	4	956	5.85e+08	93.8	47900000	485	93.8	93.8	93.8	1.75e+08
3122	4	979	4.86e+08	613	1.48e+08	1680	260	93.8	93.8	2.7e+08
3125	4	1004	1.96e+08	541	89800000	1910	93.8	93.8	93.8	2.3e+08
3128	4	1027	97600000	318	30900000	827	93.8	93.8	93.8	35600000
3131	4	1052	2.12e+08	458	1.22e+08	442	93.8	93.8	93.8	1.16e+08
3134	4	1076	2.2e+09	625	1.65e+09	2310	93.8	93.8	93.8	1.3e+09
3137	4	1099	1.26e+09	993	6.54e+08	3440	237	93.8	93.8	6.76e+08
3140	4	1123	1.69e+08	93.8	45100000	285	611	93.8	93.8	1.91e+08
3143	4	1147	66400000	93.8	13400000	466	844	93.8	93.8	63600000
3146	4	1169	13500000	93.8	1550000	93.8	93.8	93.8	93.8	10700000
3149	4	1193	8.05e+08	189	40800000	710	359	93.8	93.8	5.68e+08
3152	4	1217	3270000	93.8	259000	93.8	93.8	93.8	93.8	3430000
3155	4	1243	2.84e+08	93.8	32200000	93.8	93.8	93.8	93.8	4.32e+08
3158	4	1265	4370000	93.8	1390000	93.8	93.8	93.8	93.8	4100000
3161	4	1289	2.1e+07	93.8	5700000	93.8	93.8	93.8	93.8	24800000
3164	4	1314	82600000	93.8	24400000	93.8	93.8	93.8	93.8	86100000
3167	4	1339	2.2e+08	93.8	43300000	817	93.8	93.8	93.8	1.88e+08
2235	5	0	5.64e+09	93.8	48500000	2.3e+09	93.8	93.8	93.8	93.8
2238	5	17	8.93e+09	93.8	45600000	5.59e+09	93.8	93.8	93.8	93.8
2241	5	41	3.6e+09	93.8	14800000	2.5e+09	93.8	93.8	93.8	93.8
2244	5	65	5.5e+08	93.8	3820000	4.71e+08	93.8	93.8	93.8	93.8
2246	5	92	8.09e+09	93.8	8940000	5.13e+09	93.8	93.8	93.8	93.8
2249	5	114	6.72e+09	93.8	1700000	4.48e+09	93.8	93.8	93.8	93.8
2252	5	138	5.8e+09	93.8	10900000	3.44e+09	93.8	93.8	93.8	93.8
2255	5	162	9.31e+09	93.8	25900000	5.22e+09	93.8	93.8	93.8	93.8
2258	5	185	9.1e+09	93.8	82600000	6.23e+09	232	93.8	93.8	93.8
2261	5	211	1.79e+10	93.8	89900000	1.49e+10	93.8	93.8	93.8	93.8
2264	5	236	1.34e+10	93.8	5.7e+07	8.31e+09	93.8	93.8	93.8	93.8
2267	5	258	6.67e+09	93.8	15100000	4.33e+09	93.8	93.8	93.8	93.8
2270	5	282	9.64e+09	93.8	3.3e+07	6.86e+09	93.8	93.8	93.8	93.8
2273	5	307	2.86e+10	93.8	16200000	1.28e+10	93.8	93.8	93.8	93.8
2276	5	330	1.89e+10	93.8	37300000	1.1e+10	93.8	93.8	93.8	93.8
2279	5	354	1.48e+10	93.8	72400000	8.81e+09	93.8	93.8	93.8	93.8
2282	5	380	1.77e+10	93.8	78200000	9.62e+09	93.8	93.8	93.8	93.8
2285	5	404	8.87e+09	93.8	49800000	4.79e+09	201	93.8	93.8	93.8
2288	5	429	3.44e+09	292	17200000	2e+09	363	93.8	93.8	93.8
2291	5	450	7.56e+09	93.8	30900000	4.94e+09	93.8	93.8	93.8	93.8
2294	5	482	1.27e+10	93.8	1.95e+08	9.25e+09	93.8	93.8	93.8	93.8
2296	5	497	8.42e+09	93.8	1.43e+08	6.15e+09	93.8	93.8	93.8	93.8
2299	5	528	9.34e+09	93.8	2.35e+08	6.5e+09	93.8	93.8	93.8	93.8
2301	5	546	1.21e+10	93.8	1.9e+08	1.04e+10	93.8	93.8	93.8	93.8
2304	5	571	4.41e+09	93.8	2.67e+08	3.09e+09	93.8	93.8	93.8	93.8
2306	5	605	1.54e+10	93.8	5.86e+08	1.12e+10	93.8	93.8	93.8	93.8
2308	5	618	7.08e+09	93.8	2.53e+08	2.98e+09	93.8	93.8	93.8	93.8
2311	5	642	2.12e+10	93.8	3.3e+08	1.39e+10	93.8	93.8	93.8	93.8
2314	5	666	1.37e+10	93.8	1.32e+08	1.37e+10	216	93.8	93.8	93.8
2317	5	690	9.94e+09	93.8	98400000	7.26e+09	93.8	93.8	93.8	93.8
2320	5	716	1.28e+10	93.8	1.02e+08	9.68e+09	93.8	93.8	93.8	93.8
2323	5	739	1.32e+10	1010	91600000	1.08e+10	93.8	93.8	93.8	93.8
2326	5	762	8.45e+09	93.8	1.08e+08	4.74e+09	453	93.8	93.8	93.8
2329	5	786	7.17e+09	93.8	1.67e+08	4.55e+09	93.8	93.8	93.8	93.8
2332	5	811	9.2e+09	93.8	2.65e+08	5.92e+09	93.8	93.8	93.8	93.8
2335	5	834	9.87e+09	93.8	1.5e+08	6.75e+09	93.8	93.8	93.8	93.8
2338	5	858	5.25e+09	93.8	46100000	7.55e+09	93.8	93.8	93.8	93.8
2341	5	882	3.97e+09	93.8	1.6e+07	2.69e+09	93.8	93.8	93.8	93.8
2344	5	906	2.31e+09	93.8	3670000	1.28e+09	93.8	93.8	93.8	93.8
2346	5	932	7.8e+09	93.8	21600000	5.08e+09	93.8	93.8	93.8	93.8
2349	5	954	1.07e+10	93.8	8450000	1.01e+10	93.8	93.8	93.8	93.8
2352	5	978	2.56e+10	93.8	1e+07	1.62e+10	93.8	93.8	93.8	93.8
2355	5	1001	1.12e+10	93.8	6180000	6.85e+09	93.8	93.8	93.8	93.8
2358	5	1026	4.91e+09	93.8	12300000	3.07e+09	93.8	93.8	93.8	93.8
2361	5	1050	8.07e+09	93.8	36300000	5.62e+09	93.8	93.8	93.8	93.8
2363	5	1075	1.06e+10	93.8	13900000	7.56e+09	93.8	93.8	93.8	93.8
2365	5	1103	1.61e+10	93.8	9510000	9.4e+09	93.8	93.8	93.8	93.8
2368	5	1125	5.59e+09	93.8	8900000	3.08e+09	93.8	93.8	93.8	93.8
2371	5	1146	6.49e+09	93.8	22400000	3.34e+09	93.8	93.8	93.8	93.8
2374	5	1169	4.82e+09	93.8	45800000	3.31e+09	93.8	93.8	93.8	93.8
2376	5	1196	7.4e+09	93.8	1.11e+08	3.53e+09	93.8	93.8	93.8	93.8
2379	5	1219	6.08e+09	93.8	1.96e+08	3.46e+09	93.8	93.8	93.8	93.8
2382	5	1243	1.4e+10	93.8	2.94e+08	7.93e+09	93.8	93.8	93.8	93.8
2385	5	1268	1.01e+10	93.8	24700000	5.02e+09	93.8	93.8	93.8	93.8
2388	5	1292	1.38e+10	93.8	18800000	7.37e+09	93.8	93.8	93.8	93.8
2391	5	1313	1.29e+10	93.8	1.77e+08	9.1e+09	93.8	93.8	93.8	93.8
1758	6	0	2.06e+10	1.64e+09	1.43e+08	8.28e+09	279	93.8	93.8	93.8
1759	6	17	8.5e+09	8.1e+08	29900000	6.38e+09	93.8	93.8	93.8	93.8
1762	6	43	1.02e+10	1.12e+09	72500000	9.43e+09	93.8	93.8	93.8	93.8
1765	6	64	3.28e+09	7.22e+08	40500000	2.38e+09	93.8	93.8	93.8	93.8
1768	6	89	8.39e+08	6.39e+08	1.4e+07	3.54e+08	93.8	93.8	93.8	93.8
1771	6	115	9.05e+08	3.97e+08	10300000	2.1e+08	93.8	93.8	93.8	93.8
1774	6	136	23500000	1100000	374000	6510000	6340	93.8	93.8	93.8
1777	6	160	1.06e+09	37700000	12700000	9.3e+08	2380000	93.8	93.8	12300
1780	6	184	1.18e+10	1.64e+08	37500000	6.57e+09	3.27e+08	93.8	93.8	656000
1783	6	208	8.94e+09	1.61e+08	27300000	5.96e+09	3.65e+08	93.8	93.8	38600000
1786	6	235	7.98e+09	4.72e+08	35200000	5.69e+09	1.48e+08	93.8	93.8	7640000
1789	6	250	1.05e+08	2660000	2890000	70200000	93.8	93.8	93.8	93.8
1792	6	280	18200000	9840	46500	467000	93.8	93.8	93.8	93.8
1795	6	307	1040000	240000	27000	757000	1080	93.8	93.8	93.8
1798	6	328	29800000	51100	43800	290000	93.8	93.8	93.8	93.8
1801	6	352	1.87e+09	17600000	84300000	2.12e+09	93.8	93.8	93.8	368
1804	6	377	4.29e+08	19200000	22200000	4.41e+08	93.8	93.8	93.8	93.8
1807	6	405	6.54e+09	7.08e+08	1.99e+08	3.57e+09	201	93.8	93.8	93.8
1809	6	428	1.1e+09	1.51e+08	37500000	5.17e+08	93.8	93.8	93.8	348
1812	6	447	3.05e+09	5.04e+08	99300000	2.42e+09	93.8	93.8	93.8	219
1815	6	472	1.02e+10	1.73e+09	2.32e+08	7.35e+09	93.8	93.8	93.8	1030
1818	6	495	1.47e+09	3.6e+08	38900000	9.02e+08	280	93.8	93.8	923
1821	6	520	2.09e+09	6.05e+08	20600000	9.35e+08	93.8	93.8	93.8	2940
1824	6	545	3.81e+09	1.02e+09	45700000	1.73e+09	93.8	93.8	93.8	293
1827	6	569	9.49e+09	3.99e+09	1.02e+08	4.12e+09	93.8	93.8	93.8	93.8
1830	6	595	3.41e+08	7200000	10200000	3.41e+08	594	93.8	93.8	93.8
1833	6	617	21400000	366000	429000	21200000	93.8	93.8	93.8	93.8
1835	6	632	4.66e+09	2.4e+08	58700000	2.82e+09	25300	93.8	93.8	93.8
1838	6	664	2.06e+10	7.97e+08	2.4e+08	1.37e+10	55800	93.8	93.8	93.8
1841	6	690	8.02e+08	93200000	1.7e+07	7.2e+08	135000	93.8	93.8	93.8
1844	6	715	1.47e+09	3.75e+08	37700000	1.09e+09	2160000	93.8	93.8	93.8
1847	6	737	8.62e+09	2.2e+09	1.76e+08	6.11e+09	7800000	93.8	93.8	93.8
1850	6	760	1.19e+09	4.55e+08	16700000	6.46e+08	4050000	93.8	93.8	93.8
1853	6	788	2.09e+09	9.66e+08	30200000	8.34e+08	1220000	93.8	93.8	93.8
1856	6	808	1.79e+10	3.13e+09	1.55e+08	5.56e+09	905000	93.8	93.8	93.8
1859	6	833	9.1e+09	4.78e+09	81700000	3.58e+09	476000	93.8	93.8	93.8
1861	6	858	3.86e+09	4e+08	24300000	2.47e+09	819000	93.8	93.8	2190
1864	6	884	3.11e+09	3.6e+07	5150000	4.64e+08	3.56e+08	93.8	93.8	57600000
1867	6	905	1.06e+10	1.17e+08	12800000	1.9e+09	9.35e+08	93.8	93.8	2.3e+07
1870	6	921	6.97e+08	26100000	2340000	1.61e+08	68500000	93.8	93.8	11600000
1873	6	956	1.66e+10	5.98e+08	66700000	5.47e+09	1.34e+09	93.8	93.8	2.09e+08
1876	6	973	1.69e+10	3.21e+08	34700000	3.45e+09	2.11e+09	93.8	93.8	5.15e+08
1879	6	1009	1.08e+10	8.08e+08	42400000	6.2e+09	1.18e+08	93.8	93.8	26800000
1881	6	1024	2.06e+09	3.1e+08	15400000	1.52e+09	14600000	93.8	93.8	2860000
1884	6	1048	6.46e+08	1.72e+08	5470000	3.01e+08	262000	93.8	93.8	45800
1887	6	1072	9.1e+09	3.83e+09	8.5e+07	5.27e+09	2090000	93.8	93.8	91600
1889	6	1099	3.27e+09	2.5e+09	25700000	7.74e+08	142000	93.8	93.8	4860
1892	6	1115	9.55e+08	7.27e+08	9950000	1.9e+08	116000	93.8	93.8	1770
1894	6	1146	3.93e+08	5.48e+08	4810000	46900000	21500	93.8	93.8	305
1897	6	1168	6.91e+09	7.35e+09	42200000	3.95e+08	266000	93.8	93.8	437
1900	6	1193	3.52e+09	2.32e+09	4.1e+07	75700000	6810	93.8	93.8	93.8
1903	6	1226	8.91e+08	6.25e+08	8970000	23400000	5080	93.8	93.8	93.8
1905	6	1240	3.01e+09	2.56e+09	32600000	1.08e+08	9470	93.8	93.8	93.8
1906	6	1268	4.23e+09	5.5e+09	86800000	3.02e+08	4320	93.8	93.8	93.8
1912	6	1312	4.66e+09	4.85e+09	65300000	4.47e+08	1910	93.8	93.8	93.8
1915	6	1336	8.05e+09	6.29e+09	1.13e+08	1.37e+09	1580	93.8	93.8	93.8
1446	7	0	1.03e+10	1.51e+10	62600000	2660000	532000	93.8	93.8	93.8
1447	7	25	3.72e+09	1.8e+10	41200000	5410000	1230000	93.8	93.8	93.8
1450	7	50	4.42e+09	6.02e+09	15500000	13500000	218000	93.8	93.8	93.8
1453	7	69	5.99e+09	7.25e+09	30700000	8420000	426000	93.8	93.8	93.8
1456	7	95	5.64e+09	6.14e+09	16100000	4420000	186000	93.8	93.8	93.8
1459	7	119	4.61e+09	6.95e+09	1.3e+07	6280000	260000	93.8	93.8	93.8
1462	7	143	5.49e+09	5.81e+09	14900000	780000	379000	93.8	93.8	93.8
1465	7	168	2.57e+09	2.83e+09	8470000	1520000	330000	93.8	93.8	93.8
1468	7	191	2.26e+09	1.95e+09	30600000	7460000	8470000	52600	2580	71900
1471	7	218	1.03e+10	2.91e+09	1.55e+08	5.17e+08	1.1e+09	93.8	689	626000
1474	7	242	6.54e+09	7.1e+08	50200000	4.78e+08	1.31e+09	730000	228	3940000
1477	7	262	2.93e+10	4.71e+09	2.61e+08	1.14e+09	3.28e+09	1.18e+09	1710	99100000
1480	7	286	5.22e+10	2.8e+08	2990000	5.73e+08	3.99e+09	3.81e+09	23800000	6.26e+08
1483	7	312	1.14e+11	8230000	132000	1.26e+08	1.47e+09	2.07e+09	1.53e+08	2.18e+09
1486	7	342	2.51e+09	26900000	69200	4.48e+08	5.77e+08	33800000	3200000	3.18e+08
1489	7	361	1.69e+10	3.65e+08	2660000	3.79e+09	5.55e+08	2.4e+07	70400	94300000
1492	7	386	5.4e+09	5.59e+08	3570000	1.29e+09	23200000	20300000	2810	2450000
1495	7	405	1.24e+10	1.98e+09	16200000	2.96e+09	15400000	2.98e+08	684	1210000
1498	7	429	6.14e+09	1.87e+09	12700000	1.05e+09	26300000	1.5e+08	93.8	1370000
1501	7	453	5.45e+09	3.28e+09	16300000	1.13e+09	1.41e+08	3.15e+08	93.8	4470000
1504	7	477	7.24e+09	3.95e+09	11900000	4.94e+08	99700000	2.2e+08	18400	20700000
1507	7	501	8.96e+09	3.7e+09	14900000	8.99e+08	5.57e+08	7.98e+08	1230000	1.46e+08
1510	7	526	5.44e+09	2.19e+09	11500000	84300000	1.6e+08	8.8e+07	426000	19600000
1513	7	554	8.98e+09	3.31e+09	18500000	4.52e+08	5.88e+08	2.04e+08	2820000	58500000
1516	7	574	8.19e+09	3.83e+09	36200000	3.81e+08	2.55e+08	1.62e+08	164000	20800000
1519	7	599	1.05e+10	5.45e+09	27500000	7.22e+08	2.51e+08	1.31e+08	88100	11200000
1522	7	621	9.35e+09	2.98e+09	34700000	4.23e+08	2.71e+08	1.5e+08	127000	1.3e+07
1524	7	645	1.43e+10	2.56e+09	3.9e+07	4.12e+08	1.55e+09	6.09e+08	3160000	1.85e+08
1527	7	669	2.7e+10	2.23e+09	33100000	2.78e+08	1.35e+09	1.52e+09	10700000	1.03e+08
1530	7	696	8.81e+09	1.5e+09	30700000	55100000	5.35e+08	2e+08	6200000	32200000
1533	7	728	3.77e+09	17500000	3500000	66300000	1.91e+08	17800000	19500	1.6e+07
1536	7	743	1.97e+10	65600000	8260000	1.6e+09	2.18e+09	1.16e+09	66400	91600000
1539	7	767	5.97e+10	2.1e+07	431000	1.59e+09	7.56e+09	3.15e+09	23200000	6.88e+08
1542	7	789	4.07e+10	56700	93.8	73700000	4.23e+09	8.07e+08	5.3e+07	5.19e+08
1545	7	815	5.16e+10	31000	93.8	35900000	4.45e+09	1.32e+09	1.31e+08	4.87e+08
1548	7	841	4.88e+09	5190	1540	1420000	1.16e+09	25100000	738000	1.16e+08
1551	7	865	2.78e+09	6230	596	1930000	1.92e+08	70800000	54400	31600000
1554	7	888	2.68e+10	5530	93.8	6310000	3.8e+09	8.85e+08	2150000	3.05e+08
1557	7	908	9.82e+10	7800	93.8	23600000	7.34e+09	2.11e+09	37500000	6.6e+08
1560	7	932	5.39e+10	3910	93.8	1.17e+08	5.46e+09	1.44e+09	55100000	7.19e+08
1563	7	958	7.39e+08	93.8	93.8	319000	1.46e+08	3620000	1560000	6620000
1565	7	982	4.72e+10	3170000	6.6e+07	3.93e+09	5.82e+09	2.8e+09	1.44e+08	3600000
1568	7	1006	2.51e+09	3030	943	68500000	4.86e+08	88600000	12200000	16500000
1571	7	1033	1.16e+11	24500	93.8	1.18e+09	1.08e+10	1.9e+09	2.03e+08	1.11e+09
1574	7	1055	1.33e+11	11100	93.8	7.6e+08	9.21e+09	2.05e+09	2.07e+08	1.69e+09
1577	7	1078	8.15e+10	8510	93.8	6.1e+08	1.13e+10	2.06e+09	1.66e+08	2.16e+09
1580	7	1101	6.81e+10	10400	93.8	1.19e+09	7.94e+09	1.43e+09	96900000	1.73e+09
1583	7	1133	2.03e+10	39200	93.8	8.82e+08	2.84e+09	2.12e+09	1150000	1.11e+09
1585	7	1152	6.05e+10	1690	93.8	2.66e+09	1.13e+10	3.04e+09	36600000	2.01e+09
1588	7	1173	5.76e+10	322	93.8	1.46e+09	1.18e+10	2.55e+09	52900000	2.13e+09
1591	7	1201	2.29e+10	93.8	93.8	2.36e+08	3.23e+09	3.38e+08	5090000	9.01e+08
1594	7	1221	1.37e+10	282	93.8	3.6e+07	2.07e+09	2.95e+08	4310000	6.06e+08
1597	7	1245	5.22e+10	93.8	93.8	3.44e+08	8.88e+09	2e+09	55500000	1.75e+09
1600	7	1269	5.58e+10	93.8	93.8	2.04e+08	1.1e+10	1.15e+09	1.72e+08	2.09e+09
1603	7	1293	5.74e+10	93.8	93.8	1.89e+08	5.5e+09	2e+09	2.48e+08	1.49e+09
1606	7	1318	1.44e+11	93.8	93.8	1.46e+08	7.33e+09	59800000	2.78e+08	1.13e+09
1608	7	1342	9.78e+09	450	93.8	70100000	1.74e+09	1.28e+08	5230000	2.46e+08
328	8	0	1.34e+09	2.9e+09	13100000	37600000	7950000	93.8	93.8	93.8
329	8	17	7.92e+08	2.82e+09	19500000	5220000	4960000	93.8	93.8	93.8
330	8	22	2.24e+08	4e+08	2770000	673000	1070000	93.8	93.8	93.8
331	8	30	1.47e+09	3.45e+09	21500000	28800000	1.2e+07	93.8	93.8	93.8
332	8	42	2.44e+09	4.83e+09	1.07e+08	43300000	2.31e+08	102	93.8	93.8
333	8	54	1.74e+09	2.58e+09	13400000	53200000	30800000	93.8	93.8	93.8
334	8	59	2.27e+09	2.93e+09	32200000	1.12e+08	3.68e+08	93.8	93.8	93.8
335	8	69	1.26e+09	3.42e+09	62200000	3.55e+08	1.09e+09	93.8	93.8	93.8
336	8	80	1.06e+09	3.79e+08	17900000	2.8e+08	8.98e+08	93.8	93.8	93.8
337	8	89	1.35e+09	9.97e+08	29600000	7.33e+08	2.89e+09	93.8	93.8	93.8
338	8	93	2.64e+09	2.92e+09	32100000	5.88e+08	7.6e+08	93.8	93.8	93.8
339	8	100	1.04e+09	1.46e+09	51600000	3.52e+08	3.04e+09	93.8	93.8	93.8
340	8	104	1.75e+09	3.17e+08	19800000	2.87e+08	9.01e+09	93.8	93.8	93.8
341	8	113	1.44e+09	1.85e+08	18400000	7.08e+08	4.59e+09	93.8	93.8	93.8
342	8	123	1.85e+09	3.79e+08	35800000	6.77e+08	8.95e+09	93.8	93.8	93.8
343	8	128	1.87e+09	3.61e+08	23200000	9.14e+08	4.59e+09	93.8	93.8	93.8
344	8	138	2.51e+09	1.04e+09	31600000	1.44e+09	5.25e+09	93.8	93.8	93.8
345	8	149	2.3e+09	2.16e+09	43700000	9.11e+08	3.12e+09	93.8	93.8	93.8
346	8	155	2.39e+09	5.12e+08	50100000	1.41e+09	7.87e+09	93.8	93.8	93.8
347	8	165	1.75e+09	6.21e+08	45900000	2.32e+09	9.83e+09	93.8	93.8	93.8
348	8	173	2.68e+09	1.8e+09	54700000	2.48e+09	5.65e+09	93.8	93.8	93.8
349	8	177	2.21e+09	1.45e+09	36100000	1.14e+09	2.44e+09	93.8	93.8	93.8
350	8	188	5.11e+09	1.84e+08	16500000	7.61e+09	5.89e+09	93.8	93.8	93.8
351	8	195	3.32e+09	55700000	9290000	4.33e+09	1.79e+09	93.8	93.8	93.8
352	8	202	6.23e+09	2.43e+08	1.6e+07	5.89e+09	1.27e+09	93.8	93.8	93.8
353	8	212	7.34e+09	2.79e+08	18200000	1.22e+10	7.68e+08	93.8	93.8	93.8
354	8	221	4.28e+09	4.96e+08	23800000	1.32e+10	7.24e+08	93.8	93.8	514
355	8	227	3.37e+09	3.32e+08	46900000	7.47e+09	1.2e+09	93.8	93.8	93.8
356	8	239	4.86e+09	2.82e+08	63100000	4.59e+09	9.02e+08	93.8	93.8	93.8
357	8	246	6.85e+09	1.67e+09	77800000	5.54e+09	2.84e+08	93.8	93.8	93.8
358	8	263	3.74e+09	2.84e+09	86700000	2.65e+09	86700000	93.8	93.8	93.8
359	8	265	4.17e+09	1.2e+09	66600000	1.9e+09	47900000	93.8	93.8	93.8
360	8	273	2.19e+09	1.54e+09	45800000	7.36e+08	50200000	93.8	93.8	93.8
361	8	283	1.6e+09	1.77e+09	66100000	6.46e+08	1.7e+07	93.8	93.8	93.8
362	8	290	2.7e+09	1.6e+09	40900000	4.29e+08	40300000	93.8	93.8	93.8
363	8	296	3.89e+09	1.81e+09	29300000	3.24e+08	17900000	93.8	93.8	93.8
364	8	307	2.03e+09	1.59e+09	48600000	1.62e+08	18900000	93.8	93.8	93.8
365	8	313	3.56e+09	2.31e+09	28200000	1.21e+08	7200000	93.8	93.8	93.8
366	8	320	3.88e+09	3.05e+09	33100000	1.37e+08	7580000	93.8	93.8	93.8
367	8	330	2.62e+09	3.04e+09	14700000	65100000	6150000	93.8	93.8	93.8
368	8	335	4.48e+09	2.73e+09	1.5e+07	24300000	2010000	93.8	93.8	93.8
369	8	341	3.16e+09	2.78e+09	4630000	68600000	9530000	93.8	93.8	93.8
370	8	354	5.54e+09	3.37e+09	11600000	13200000	696000	93.8	93.8	93.8
371	8	362	1.67e+09	4.3e+09	7450000	13100000	2440000	93.8	93.8	93.8
372	8	368	1.32e+09	4.11e+09	4930000	4090000	350000	93.8	93.8	93.8
373	8	377	6.93e+08	3.2e+09	2880000	5390000	617000	93.8	93.8	93.8
374	8	383	1.91e+09	3.78e+09	3540000	1590000	212000	93.8	93.8	93.8
375	8	392	2.52e+09	4.65e+09	2660000	2080000	196000	93.8	93.8	93.8
376	8	402	1.3e+09	2.25e+09	1100000	674000	64300	93.8	93.8	93.8
377	8	411	2.11e+09	4.43e+09	2960000	1070000	102000	93.8	93.8	93.8
378	8	417	1.64e+09	3.59e+09	1570000	279000	56400	93.8	93.8	93.8
379	8	427	1.36e+09	3.83e+09	1890000	647000	65000	93.8	93.8	93.8
380	8	437	1.31e+09	2.64e+09	887000	4420000	1100000	93.8	93.8	93.8
381	8	452	5.24e+09	5.06e+09	2010000	1350000	339000	93.8	93.8	93.8
382	8	463	4.35e+09	6.42e+09	1830000	1670000	397000	93.8	93.8	93.8
383	8	467	7.06e+08	2.91e+09	1510000	164000	27400	93.8	93.8	93.8
384	8	476	6.59e+09	4.8e+09	549000	59400	8350	93.8	93.8	93.8
385	8	485	2.77e+09	3.48e+09	328000	305000	116000	93.8	93.8	93.8
386	8	489	1.83e+09	1.76e+09	217000	27100	3430	93.8	93.8	93.8
387	8	498	3.99e+09	3.87e+09	1290000	52900	3920	93.8	93.8	93.8
388	8	504	4.99e+09	3.92e+09	1010000	60500	20900	98.9	93.8	143
389	8	510	2.3e+09	3.28e+09	2650000	123000	12800	93.8	93.8	93.8
390	8	521	2.67e+09	3.33e+09	9210000	323000	1590	93.8	93.8	93.8
391	8	528	1.58e+09	1.42e+09	3370000	81300	3600	93.8	93.8	93.8
392	8	534	2.95e+08	1.63e+09	521000	579000	211000	93.8	93.8	93.8
393	8	552	1.82e+09	2.45e+09	4960000	169000	1930	93.8	93.8	93.8
394	8	558	1.18e+09	2.4e+09	1880000	78600	9300	93.8	93.8	93.8
395	8	562	2.05e+09	1.99e+09	2580000	19200	1050	93.8	93.8	93.8
396	8	570	2.38e+09	2.55e+09	3230000	72500	1930	93.8	93.8	93.8
397	8	580	7.76e+08	1.83e+09	2540000	41500	5460	93.8	93.8	93.8
398	8	584	2.5e+08	1.39e+09	1930000	1e+05	14400	93.8	93.8	93.8
399	8	595	7.51e+08	2.74e+09	1260000	118000	31700	93.8	93.8	93.8
400	8	599	6.83e+09	2.86e+09	1870000	252000	32300	93.8	93.8	93.8
401	8	608	4.45e+09	2.18e+09	667000	186000	27100	93.8	93.8	93.8
402	8	616	7.35e+09	4.37e+09	3110000	119000	12300	93.8	93.8	93.8
403	8	626	8.81e+09	3.3e+09	1180000	38700	2910	93.8	93.8	93.8
404	8	632	8.18e+08	6.19e+08	211000	7550	3330	93.8	93.8	93.8
405	8	633	5.12e+09	3.8e+09	9910000	718000	1050	93.8	93.8	93.8
406	8	652	4.86e+09	2.7e+09	3550000	135000	968	93.8	93.8	93.8
407	8	657	3.89e+09	4.11e+09	6580000	291000	1720	93.8	93.8	93.8
408	8	666	7.23e+09	2.08e+09	4120000	991000	1410	93.8	93.8	93.8
409	8	671	3.82e+09	1.83e+09	14700000	13400000	7170	93.8	93.8	93.8
410	8	680	9.88e+09	6.7e+09	10300000	19300000	634	93.8	93.8	93.8
411	8	690	1.01e+10	6.69e+09	12100000	8580000	406	93.8	93.8	93.8
412	8	698	1.01e+10	6.79e+09	16400000	5060000	3940	93.8	93.8	93.8
413	8	705	5.4e+09	3.25e+09	47800000	8630000	15000	93.8	93.8	93.8
414	8	717	4.85e+09	4.05e+09	43500000	8030000	672	93.8	93.8	93.8
415	8	722	4.11e+09	4.63e+09	61900000	10800000	2650	93.8	93.8	93.8
416	8	729	6.42e+09	3.58e+09	1.03e+08	16900000	4680	93.8	93.8	93.8
417	8	738	1.5e+09	5.03e+09	1.13e+08	13600000	1490	93.8	93.8	93.8
418	8	749	5.26e+09	2.56e+09	79300000	10700000	8350	93.8	93.8	93.8
419	8	762	4.7e+08	2.75e+08	3050000	634000	88400	93.8	93.8	93.8
420	8	766	5.18e+09	4.26e+09	42600000	8750000	1880	93.8	93.8	93.8
421	8	775	7.9e+09	2.76e+09	94100000	18300000	1140	93.8	93.8	93.8
422	8	786	3.43e+09	3.15e+09	54900000	17400000	2820	93.8	93.8	93.8
423	8	796	5e+09	2.44e+09	38400000	30200000	375	93.8	93.8	93.8
424	8	800	6.29e+09	3.45e+09	77100000	43800000	726	93.8	93.8	93.8
425	8	801	5.88e+09	2.56e+09	25800000	37800000	375	93.8	93.8	93.8
426	8	816	3.55e+09	2.35e+09	19600000	54900000	375	93.8	93.8	93.8
427	8	821	4.96e+09	3.21e+09	38700000	9030000	375	93.8	93.8	93.8
428	8	825	4.97e+09	3.48e+09	19200000	5280000	375	93.8	93.8	93.8
429	8	834	3.57e+09	4.14e+09	20900000	5.7e+07	375	93.8	93.8	93.8
430	8	845	4.53e+09	2.59e+09	24900000	3440000	375	93.8	93.8	93.8
431	8	849	5.92e+09	3.7e+09	12100000	7790000	375	93.8	93.8	93.8
432	8	859	4.25e+09	9.52e+08	5560000	3680000	375	93.8	93.8	93.8
433	8	866	6.57e+09	3.07e+09	26600000	6590000	375	93.8	93.8	93.8
434	8	873	6.32e+09	2.82e+09	5290000	2100000	2600	93.8	93.8	93.8
435	8	881	5.73e+09	3.34e+09	10200000	3800000	405	93.8	93.8	93.8
436	8	905	3.41e+09	1.84e+09	2230000	858000	375	93.8	93.8	93.8
437	8	914	4.03e+09	1.25e+09	5810000	3410000	375	93.8	93.8	93.8
438	8	920	5.57e+09	1.92e+09	9610000	2310000	375	93.8	93.8	93.8
439	8	921	3.72e+09	3.95e+09	6070000	476000	375	93.8	93.8	93.8
440	8	930	5.89e+09	3.83e+09	3310000	1330000	803	93.8	93.8	93.8
441	8	940	4.45e+09	2.46e+09	4860000	374000	375	93.8	93.8	93.8
442	8	945	4.79e+09	3.18e+09	6270000	253000	567	93.8	93.8	93.8
443	8	956	5.11e+09	2.33e+09	5980000	441000	375	93.8	93.8	93.8
444	8	962	3.64e+09	2.14e+09	5490000	199000	329	93.8	93.8	93.8
445	8	969	2.49e+09	1.88e+09	5600000	291000	93.8	93.8	93.8	93.8
446	8	978	1.78e+09	1.25e+09	11500000	198000	93.8	93.8	93.8	93.8
447	8	988	8.16e+09	2.43e+09	19800000	413000	211	93.8	93.8	93.8
448	8	1002	1e+10	3.16e+09	5890000	582000	93.8	93.8	93.8	93.8
449	8	1007	6.9e+09	2.32e+09	7750000	1270000	4980	93.8	93.8	93.8
450	8	1015	8.95e+09	4.78e+09	16500000	789000	93.8	93.8	93.8	93.8
451	8	1029	7.66e+09	3.05e+09	34400000	541000	118	93.8	93.8	93.8
452	8	1039	4.29e+09	1.31e+09	15100000	181000	93.8	93.8	93.8	93.8
453	8	1040	1.3e+09	4.07e+09	82200000	1290000	93.8	93.8	93.8	93.8
454	8	1052	8.59e+09	6.68e+09	2.17e+08	5030000	514	93.8	93.8	93.8
455	8	1060	7.12e+09	4.42e+09	87800000	1420000	93.8	93.8	93.8	93.8
456	8	1064	6.23e+09	2.98e+09	93300000	1670000	219	93.8	93.8	93.8
457	8	1074	6.62e+09	2.56e+09	98400000	2840000	337	93.8	93.8	93.8
458	8	1101	1.01e+10	4.22e+09	3.03e+08	18300000	242	93.8	93.8	93.8
459	8	1106	8.9e+09	3.19e+09	2.29e+08	28500000	166	93.8	93.8	93.8
460	8	1112	6.2e+09	1.93e+09	1.74e+08	1.77e+08	93.8	93.8	93.8	93.8
461	8	1125	5.45e+09	2.3e+09	1.03e+08	1.16e+08	93.8	93.8	93.8	93.8
462	8	1133	2.68e+09	4.37e+09	8.5e+07	3.59e+08	93.8	93.8	93.8	93.8
463	8	1136	3.87e+09	3.65e+09	1.02e+08	2.53e+08	93.8	93.8	93.8	93.8
464	8	1137	5.93e+09	4.19e+09	1.78e+08	3.13e+08	93.8	93.8	93.8	93.8
465	8	1149	2.5e+09	3.88e+09	6.9e+07	1.43e+08	93.8	93.8	93.8	93.8
466	8	1155	4.96e+09	5.25e+09	1.19e+08	2.64e+08	93.8	93.8	93.8	93.8
467	8	1173	4.77e+09	4.72e+09	1.61e+08	1.16e+08	93.8	93.8	93.8	93.8
468	8	1180	5.13e+09	5.2e+09	1.09e+08	58100000	93.8	93.8	93.8	93.8
469	8	1184	2.5e+09	5.15e+09	54200000	54500000	93.8	93.8	93.8	93.8
470	8	1194	3.18e+09	4.44e+09	1.03e+08	80600000	93.8	93.8	93.8	93.8
471	8	1205	5.08e+09	3.76e+09	28300000	42200000	93.8	93.8	93.8	93.8
472	8	1218	6.1e+09	4.88e+09	1.84e+08	77100000	93.8	93.8	93.8	93.8
473	8	1229	6.23e+09	4.85e+09	96600000	26300000	125	93.8	93.8	93.8
474	8	1234	4.99e+09	4.92e+09	86300000	1.23e+08	113	93.8	93.8	93.8
475	8	1242	4.39e+09	6.12e+09	1.94e+08	40800000	162	93.8	93.8	93.8
476	8	1250	3.53e+09	6.71e+09	1.24e+08	24300000	93.8	93.8	93.8	93.8
477	8	1256	1.37e+09	6.57e+09	1.03e+08	19600000	93.8	93.8	93.8	93.8
478	8	1265	2.24e+09	5.01e+09	1.02e+08	7030000	93.8	93.8	93.8	93.8
479	8	1274	7.61e+09	4.24e+09	77100000	5510000	93.8	93.8	93.8	93.8
480	8	1290	2.91e+09	3.99e+09	2.45e+08	60100000	4420	93.8	93.8	93.8
481	8	1293	3.97e+09	5.9e+09	64400000	1770000	19800	212	93.8	453
482	8	1302	1.38e+09	2.24e+09	2.7e+07	928000	765	93.8	93.8	93.8
483	8	1315	7.61e+08	5.11e+09	9e+07	64300000	216	93.8	93.8	93.8
484	8	1338	8.41e+08	1.15e+09	47700000	54700000	873	93.8	93.8	93.8
485	8	1343	8.42e+08	3.03e+09	74100000	94100000	2370	93.8	93.8	93.8
162	9	0	5.69e+08	56500000	9840000	1.77e+09	1.45e+09	93.8	161	3610000
163	9	11	1.71e+09	5.94e+08	25700000	2.32e+09	8.19e+08	93.8	93.8	416000
164	9	18	1.15e+09	1.26e+08	13200000	2.26e+09	1.31e+09	93.8	93.8	1720000
165	9	29	1.49e+09	2.74e+08	17600000	2.35e+09	1.04e+09	93.8	125	829000
166	9	43	3.13e+09	5.82e+08	22400000	2.74e+09	4.23e+08	93.8	154	369000
167	9	50	2.06e+09	7.49e+08	28600000	2.06e+09	3.96e+08	93.8	93.8	181000
168	9	57	2.52e+09	5.97e+08	19600000	1.4e+09	1.9e+08	93.8	101	88700
169	9	59	9.7e+08	1.66e+09	29400000	7.46e+08	37300000	93.8	93.8	16200
170	9	69	8.75e+08	7.53e+08	27500000	1.49e+09	66600000	93.8	93.8	29800
171	9	75	1.63e+09	1.22e+09	20500000	1.11e+09	64300000	93.8	181	98400
172	9	92	3.03e+09	1.37e+09	59700000	5.47e+08	57200000	93.8	93.8	14800
173	9	99	1.95e+09	1.75e+08	17500000	5.79e+08	4.4e+07	93.8	93.8	4620
174	9	106	1.27e+09	2.69e+08	2.4e+07	1.52e+09	1.62e+08	93.8	93.8	4930
175	9	118	9.7e+08	4.82e+08	35500000	4.73e+09	6.45e+08	93.8	93.8	17000
176	9	124	1.27e+09	73100000	9710000	1.62e+09	1.29e+08	93.8	93.8	656
177	9	130	3.94e+08	49500000	18500000	2.36e+09	59400000	93.8	93.8	127
178	9	138	1.05e+09	2.98e+08	41300000	4.3e+09	1.29e+08	93.8	93.8	649
179	9	147	1.99e+09	5.34e+08	42300000	3.06e+09	70800000	93.8	93.8	206
180	9	154	8.92e+08	6.86e+08	59400000	2.46e+09	31600000	93.8	93.8	1490
181	9	162	2.11e+09	7.88e+08	47600000	2.37e+09	64800000	93.8	93.8	208000
182	9	170	5.36e+08	9.37e+08	40700000	1.18e+09	2.3e+07	93.8	93.8	38200
183	9	179	5.35e+08	1.42e+09	77400000	1.37e+09	14600000	93.8	93.8	7540
184	9	186	4.94e+08	1.26e+09	55300000	1.12e+09	34100000	93.8	93.8	22000
185	9	195	2.26e+09	2.07e+09	39900000	5.83e+08	17300000	93.8	93.8	33900
186	9	203	93300000	1.9e+07	522000	3690000	1030000	93.8	93.8	12800
187	9	210	5.76e+09	5.65e+08	59300000	9.72e+08	94200000	93.8	93.8	79000
188	9	217	1.09e+10	2.63e+09	1.29e+08	4.98e+09	1.06e+08	93.8	93.8	19300
189	9	225	1.08e+09	1.44e+09	74400000	1.92e+09	42700000	93.8	93.8	4680
190	9	235	1.21e+09	1.03e+09	93500000	1.49e+09	46800000	93.8	93.8	11700
191	9	241	4.35e+09	1.94e+09	94500000	1.43e+09	22200000	93.8	93.8	23600
192	9	247	1.97e+09	3.5e+09	46100000	1.37e+09	45800000	93.8	195	54900
193	9	251	3.06e+09	3e+09	39800000	2.81e+09	32100000	93.8	93.8	2030
194	9	263	4.46e+09	3.62e+08	12100000	4.85e+08	16400000	93.8	209	8730
195	9	269	7.66e+09	2.91e+09	57700000	4.12e+09	72600000	93.8	153	11400
196	9	284	1.32e+09	2.12e+09	50300000	2.59e+09	19900000	93.8	93.8	920
197	9	291	2.57e+09	2.22e+09	51600000	2.16e+09	10800000	93.8	93.8	857
198	9	299	1.03e+10	1.94e+09	32400000	2.45e+09	3540000	93.8	93.8	190
199	9	306	7.8e+09	1.84e+09	38500000	4.42e+09	11700000	93.8	93.8	164
200	9	319	2.79e+09	1.34e+09	19200000	1.57e+09	2910000	93.8	93.8	93.8
201	9	322	2.24e+09	3.41e+09	46700000	1.67e+09	1230000	93.8	93.8	93.8
202	9	331	2.92e+09	2.38e+09	37200000	1.04e+09	2840000	93.8	93.8	93.8
203	9	338	3.02e+09	2.57e+09	25500000	7.6e+08	2430000	93.8	93.8	2660
204	9	346	3.31e+09	3.86e+09	29600000	4.78e+08	601000	93.8	93.8	557
205	9	354	2.97e+09	3.54e+09	40100000	5.41e+08	3330000	93.8	93.8	8560
206	9	360	2.25e+09	4.61e+09	31200000	1.33e+08	844000	93.8	93.8	4510
207	9	366	1.29e+09	4.4e+09	54200000	93400000	761000	93.8	93.8	1030
208	9	380	1.22e+10	4.53e+09	38900000	3.39e+08	56600000	93.8	93.8	9050
209	9	386	1.32e+10	4.66e+09	57300000	3.53e+08	39700000	93.8	93.8	2240
210	9	391	2.36e+09	4.65e+08	10500000	2.32e+08	18500000	93.8	93.8	947
211	9	403	6.9e+09	2.07e+09	78600000	4.78e+08	43600000	93.8	93.8	1810
212	9	410	3.97e+09	2.12e+09	2.8e+07	8.4e+07	10400000	93.8	93.8	6720
213	9	419	3.5e+09	1.69e+09	17100000	71600000	3540000	93.8	93.8	8620
214	9	429	8.92e+09	4.22e+09	1.16e+08	95700000	2850000	93.8	93.8	5230
215	9	436	2.6e+09	1.98e+09	51300000	1.21e+08	2640000	93.8	93.8	4440
216	9	443	8.03e+09	4.1e+09	58700000	3.4e+08	4550000	93.8	93.8	2240
217	9	451	3.89e+09	2.24e+09	33800000	1.26e+08	3770000	93.8	93.8	2530
218	9	457	4.77e+09	2.23e+09	30200000	3.04e+08	31200000	93.8	763	105000
219	9	464	2.59e+09	7.87e+08	13700000	2.95e+08	65200000	93.8	2640	293000
220	9	476	8.56e+09	4.14e+09	49900000	1.08e+09	2.72e+08	93.8	10700	3e+06
221	9	482	1.96e+09	1.55e+09	19200000	2.68e+08	77700000	93.8	13900	789000
222	9	498	93700000	2.7e+09	47700000	5.41e+08	2.33e+08	93.8	3590	1490000
223	9	505	3.71e+09	1.83e+09	26400000	1.8e+08	54400000	93.8	5670	328000
224	9	512	4.18e+09	2.9e+09	65300000	3.67e+08	79600000	93.8	876	211000
225	9	522	1.9e+09	4.14e+09	62900000	6.91e+08	2.13e+08	93.8	8930	1050000
226	9	528	6.57e+08	3.02e+09	55800000	4.01e+08	33800000	93.8	5350	228000
227	9	536	9.36e+08	2.69e+09	45300000	2.94e+08	26100000	93.8	3800	69600
228	9	546	1.39e+09	3.38e+09	64800000	4.38e+08	21500000	93.8	1080	29200
229	9	552	1.82e+08	3.58e+09	45100000	1.57e+08	29600000	93.8	145	16800
230	9	560	2.23e+09	1.97e+09	37300000	3.22e+08	2.7e+07	93.8	8400	109000
231	9	573	1.81e+09	4.6e+09	44100000	5.05e+08	69200000	93.8	855	84700
232	9	581	3.04e+09	3.53e+09	49500000	5.88e+08	47800000	93.8	477	46200
233	9	587	2.42e+09	3.62e+09	62500000	5.44e+08	39400000	93.8	146	15200
234	9	596	4.8e+09	3.23e+09	33900000	1.11e+09	54900000	93.8	153	24100
235	9	603	3.94e+09	3.17e+09	24300000	3.48e+08	38800000	93.8	669	39800
236	9	611	1.78e+09	4.26e+09	57400000	1.29e+09	60500000	93.8	132	30100
237	9	621	6.5e+08	3.07e+09	7.6e+07	1.56e+09	2.13e+08	93.8	93.8	108000
238	9	627	2.07e+09	2.01e+09	17400000	1.83e+08	19800000	93.8	102	24800
239	9	635	7.73e+09	4.39e+09	24400000	7.27e+08	2.1e+07	93.8	93.8	10400
240	9	645	4.65e+08	2.59e+09	50600000	6.03e+08	22200000	93.8	93.8	15400
241	9	653	2.67e+09	3.49e+09	52400000	4.44e+08	19800000	93.8	93.8	39700
242	9	659	1.55e+09	2.4e+09	55800000	2.42e+08	18700000	93.8	93.8	27400
243	9	666	3.18e+09	3.26e+09	56200000	4.92e+08	32900000	93.8	2610	210000
244	9	673	1.72e+09	3.21e+09	37200000	1.11e+08	79700000	93.8	93.8	24400
245	9	680	2.06e+09	4.14e+09	31500000	83100000	50400000	93.8	93.8	6050
246	9	690	2.96e+09	2.82e+09	18700000	1.56e+08	57300000	93.8	93.8	10900
247	9	699	2.7e+09	2.41e+09	12800000	27100000	38700000	93.8	93.8	16300
248	9	705	2.99e+09	3.31e+09	7950000	47600000	20900000	93.8	4320	176000
249	9	714	1.6e+09	3.67e+09	17500000	4.7e+07	12800000	93.8	107	16000
250	9	721	1.97e+09	4.12e+09	12800000	17700000	6170000	93.8	222	8350
251	9	730	1.21e+09	3.4e+09	13200000	4710000	4850000	93.8	93.8	21200
252	9	739	2.72e+09	3.86e+09	17100000	19400000	3820000	93.8	93.8	34700
253	9	745	2.36e+09	1.64e+09	5210000	11100000	1230000	93.8	102	27800
254	9	754	2.09e+09	3.49e+09	7050000	34900000	2830000	93.8	255	60500
255	9	764	3.21e+09	1.49e+09	6180000	4330000	12100000	93.8	118	962
256	9	771	8.95e+09	5.67e+09	18800000	21200000	54600000	93.8	93.8	1570
257	9	779	7.41e+09	4.03e+09	34700000	79900000	4.83e+08	93.8	93.8	1580
258	9	789	4.67e+09	1.71e+09	41700000	1.07e+08	3.96e+08	93.8	93.8	2440
259	9	795	4.82e+09	1.36e+09	36800000	3.19e+08	5.21e+08	93.8	93.8	1320
260	9	802	3.04e+09	4.51e+09	95600000	6.46e+08	5.18e+08	93.8	93.8	786
261	9	811	8.73e+08	91700000	76100000	4.06e+08	4.82e+08	93.8	93.8	915
262	9	818	6.41e+08	2.07e+09	75700000	1.92e+08	4.98e+08	93.8	93.8	576
263	9	826	5.66e+08	3.45e+09	84300000	1.47e+08	7.41e+08	93.8	93.8	923
264	9	834	1.36e+09	4e+09	84100000	2.4e+08	5.79e+08	93.8	93.8	1850
265	9	842	1.43e+09	2.65e+09	57400000	31100000	3.26e+08	93.8	93.8	698
266	9	850	2.82e+09	3.83e+09	77400000	1.33e+08	2.21e+08	93.8	93.8	1010
267	9	859	6.53e+08	3.36e+09	53200000	1.32e+08	1.64e+08	93.8	93.8	327000
268	9	867	1.09e+09	3.42e+09	53400000	57700000	50900000	93.8	93.8	1460
269	9	874	7.13e+08	3.7e+09	22600000	16300000	20600000	93.8	93.8	2880
270	9	882	1.31e+09	3.13e+09	18400000	27100000	11100000	93.8	93.8	21200
271	9	889	2.21e+08	2.69e+09	11600000	13500000	6010000	93.8	93.8	16900
272	9	898	1.13e+09	3.77e+09	13600000	33200000	5820000	93.8	93.8	7450
273	9	906	3.25e+08	3.6e+09	13300000	28800000	2640000	93.8	93.8	5990
274	9	912	1.56e+09	2.6e+09	6690000	28500000	2620000	93.8	93.8	11000
275	9	918	1.6e+09	5.71e+09	8380000	16900000	2060000	93.8	93.8	7380
276	9	1147	1.57e+09	3.88e+08	1.45e+08	3.35e+09	4510000	93.8	93.8	2580
277	9	1154	7.24e+08	78300000	11800000	5.95e+08	5280000	93.8	93.8	149000
278	9	1163	1.21e+08	2.6e+08	53900000	2.26e+09	7140000	93.8	93.8	264000
279	9	1170	3.23e+09	8.48e+08	58700000	3.01e+09	5420000	93.8	93.8	219000
280	9	1177	1.88e+08	8320000	1070000	46900000	2530000	93.8	93.8	91600
281	9	1186	2.19e+09	2.08e+08	34800000	1.5e+09	30900000	93.8	93.8	376000
282	9	1195	4.95e+08	5.46e+08	6.4e+07	4.72e+09	1.09e+08	93.8	93.8	1510000
283	9	1205	3.38e+09	9.88e+08	76900000	2.96e+09	89900000	93.8	93.8	6630000
284	9	1211	3.63e+08	3.88e+08	28500000	2.11e+09	5e+07	93.8	93.8	398000
285	9	1218	4.07e+08	8.34e+08	59100000	3.3e+09	55100000	93.8	93.8	336000
286	9	1226	1.85e+08	6.58e+08	57900000	2.52e+09	7880000	93.8	93.8	101000
287	9	1234	1.44e+09	1.28e+09	53400000	2.06e+09	4180000	93.8	93.8	26300
288	9	1243	77600000	2.33e+08	48700000	1.85e+09	2960000	93.8	93.8	30200
289	9	1249	1.9e+08	1.09e+09	60600000	1.94e+09	1170000	93.8	93.8	11200
290	9	1258	1.14e+09	1.68e+09	28100000	5.03e+08	1350000	93.8	93.8	19100
291	9	1267	22900000	2.03e+09	1.14e+08	1.1e+09	237000	93.8	93.8	483
292	9	1273	3.74e+09	6.77e+08	6.4e+07	1.44e+09	2070000	93.8	93.8	454
293	9	1283	1.3e+08	23600000	68300000	2.72e+09	560000	93.8	93.8	93.8
294	9	1292	1.58e+09	1.13e+09	4.7e+07	1.99e+09	4010000	93.8	93.8	221
295	9	1298	71800000	1400000	2540000	2.79e+08	746000	93.8	93.8	94.9
296	9	1306	2.39e+08	60700000	29700000	3.76e+09	6020000	93.8	93.8	93.8
297	9	1314	41800000	26200000	43100000	4.2e+09	3800000	93.8	93.8	93.8
298	9	1324	2.46e+09	6.7e+08	72300000	4.25e+09	70700000	93.8	93.8	3620
299	9	1331	88900000	5.01e+08	1.02e+08	4.05e+09	13600000	93.8	93.8	394
300	9	1338	1.12e+09	5.83e+08	8.5e+07	2.88e+09	2720000	93.8	93.8	678
301	9	1346	1.53e+09	4.98e+08	59200000	2.29e+09	755000	93.8	93.8	4500
302	9	1355	1.09e+09	7.19e+08	57600000	1.33e+09	1360000	93.8	93.8	1280
303	9	1362	5.91e+08	1.45e+09	66400000	1.51e+09	1610000	93.8	93.8	4040
304	9	1372	2.94e+09	3.19e+09	67100000	9.16e+08	9240000	93.8	93.8	18200
305	9	1378	1.03e+08	65700000	62100000	5.46e+08	1250000	93.8	93.8	2090
306	9	1386	3.43e+08	2.71e+08	27400000	3.23e+08	2010000	93.8	93.8	8420
307	9	1393	91700000	68800000	23100000	2.31e+08	1930000	93.8	93.8	15900
308	9	1402	1.34e+09	2.36e+09	25700000	2.25e+08	4690000	93.8	93.8	79700
309	9	1410	6e+08	1.79e+08	60600000	4.27e+08	5760000	93.8	93.8	2340
310	9	1417	1.04e+09	4.46e+08	12300000	74900000	1420000	93.8	93.8	431
311	9	1426	2.45e+09	1.21e+09	1.19e+08	1.14e+09	3790000	93.8	93.8	320
312	9	1438	1.26e+08	72600000	7300000	24900000	163000	93.8	93.8	547
313	9	1444	6.73e+08	7.36e+08	80900000	1.89e+08	190000	93.8	93.8	146
314	9	1450	9.27e+08	58900000	7.3e+07	3.17e+08	90100	93.8	93.8	93.8
315	9	1460	6.96e+08	4930000	65500000	4.61e+08	15300	93.8	93.8	93.8
316	9	1467	1.15e+08	4.07e+08	29100000	1.26e+08	1470000	93.8	93.8	93.9
317	9	1475	2.78e+08	1.6e+08	43500000	5.29e+08	4020000	93.8	93.8	93.8
318	9	1490	1.71e+08	1.66e+08	65200000	5.28e+08	4030000	93.8	93.8	93.8
319	9	1496	39600000	71900000	64500000	2.37e+08	3660000	93.8	93.8	93.8
320	9	1506	74800000	1.33e+09	80800000	2.25e+08	3780000	93.8	93.8	93.8
321	9	1514	19400000	6.37e+08	40300000	68500000	1400000	93.8	93.8	93.8
322	9	1522	1.33e+08	63300000	21400000	66200000	2390000	93.8	93.8	93.8
323	9	1530	57700000	29200000	17600000	39100000	666000	93.8	93.8	93.8
324	9	1540	7.57e+08	1.11e+08	9030000	16300000	502000	93.8	93.8	93.8
325	9	1546	2.97e+08	3.91e+08	9450000	9260000	1580000	93.8	93.8	93.8
326	9	1554	3.42e+08	3.92e+08	18500000	72200000	3690000	93.8	93.8	93.8
327	9	1560	1.39e+08	5.67e+08	8350000	5490000	316000	93.8	93.8	93.8
1112	10	0	8.96e+09	93.8	1.66e+09	6.63e+08	52800	93.8	93.8	351
1116	10	24	6.73e+09	93.8	8.46e+08	8.6e+08	16300	93.8	93.8	1130
1117	10	48	2.39e+09	93.8	4.36e+08	3.67e+08	25600	93.8	93.8	93.8
1120	10	72	1.27e+09	93.8	1.46e+08	1.93e+08	21600	93.8	93.8	442
1123	10	96	2.21e+09	93.8	1.71e+08	3.91e+08	150000	93.8	93.8	3140
1126	10	120	2.84e+09	549	6.82e+08	95800000	35900	93.8	93.8	93.8
1129	10	144	8.07e+09	93.8	1.89e+09	4.27e+08	60700	93.8	93.8	93.8
1132	10	168	3.43e+09	93.8	3.16e+08	6.74e+08	51700	93.8	93.8	93.8
1135	10	192	5.87e+09	93.8	6.85e+08	2.16e+09	33900	93.8	93.8	93.8
1138	10	216	3.38e+08	93.8	38100000	75300000	3680	93.8	93.8	93.8
1141	10	240	1.26e+09	235	1.58e+08	2.13e+08	5210	93.8	93.8	93.8
1144	10	264	6.92e+09	250	1.08e+09	1.79e+09	48600	93.8	93.8	93.8
1147	10	288	2.19e+09	1350	2.7e+08	3.43e+08	86700	93.8	93.8	93.8
1150	10	311	4.96e+09	3260	3.83e+08	1.07e+09	12100	93.8	93.8	93.8
1153	10	336	3.23e+09	199000	7.15e+08	6.66e+08	15000	93.8	93.8	93.8
1156	10	360	8.94e+09	4580000	1.32e+09	2.59e+09	156000	93.8	93.8	93.8
1159	10	384	1.24e+10	25200000	1.66e+09	1.39e+09	354000	93.8	93.8	93.8
1162	10	408	5.98e+09	32800000	1.05e+09	1.28e+09	31800	93.8	93.8	303
1165	10	432	3.63e+09	28700000	5.12e+08	8.01e+08	28100	93.8	93.8	93.8
1168	10	456	8.23e+09	3.52e+08	1.42e+09	1.13e+09	18700	93.8	93.8	93.8
1171	10	480	1.28e+10	6.67e+08	1.56e+09	9.16e+08	16600	93.8	93.8	470
1174	10	504	5.05e+09	5.77e+08	6.67e+08	4.9e+08	1230	93.8	93.8	93.8
1177	10	528	1.3e+10	1e+09	1.43e+09	1.57e+09	33500	93.8	93.8	93.8
1180	10	552	1.1e+10	1.6e+08	6.94e+08	1.97e+09	31100	93.8	93.8	93.8
1183	10	576	5.55e+09	3.13e+08	6.14e+08	9.17e+08	79600	93.8	93.8	569
1186	10	600	7.29e+09	7.8e+08	6.29e+08	1.16e+09	21200	93.8	93.8	93.8
1189	10	624	1.03e+10	2.1e+08	6.74e+08	2.55e+09	7650	93.8	93.8	297
1197	10	672	5.24e+09	4.2e+08	3.1e+08	1.55e+09	342	93.8	93.8	235
1200	10	696	9.25e+09	1.72e+09	5.75e+08	1.08e+09	93.8	93.8	93.8	93.8
1203	10	720	2.06e+09	3.77e+08	94500000	99600000	6730	93.8	93.8	93.8
1206	10	744	7.33e+09	2.9e+09	6.71e+08	7.81e+08	688	93.8	93.8	93.8
1209	10	768	4.59e+09	2.52e+09	3.31e+08	3.68e+08	260	93.8	93.8	605
1212	10	792	5.82e+09	2.99e+09	2.37e+08	1.87e+08	93.8	93.8	93.8	93.8
1215	10	816	1.27e+10	2.29e+09	5.65e+08	4.45e+08	432	93.8	93.8	93.8
1218	10	840	6.73e+09	2.94e+09	2.41e+08	1.61e+08	93.8	93.8	93.8	93.8
1221	10	864	6.15e+09	2.04e+09	2.8e+08	4.98e+08	93.8	93.8	93.8	93.8
1224	10	888	6.96e+09	1.35e+09	2.39e+08	4.19e+08	23700	93.8	93.8	302
1227	10	912	1.54e+10	2.69e+09	4.67e+08	2.83e+09	4950	93.8	93.8	93.8
1230	10	936	1.05e+10	2.52e+09	3.1e+08	1.04e+10	3650	93.8	93.8	240
1233	10	960	8.24e+09	2.34e+09	1.97e+08	3.86e+08	46900	93.8	93.8	486
1236	10	984	1.9e+10	1.17e+09	2.19e+08	3.67e+09	10000	93.8	93.8	5700
1239	10	1008	2.18e+09	1.03e+08	21100000	6.72e+08	266	93.8	93.8	744
1242	10	1032	8.16e+09	4.52e+09	1.46e+08	5.1e+08	93.8	93.8	93.8	93.8
1245	10	1056	4.79e+09	6.52e+08	1.06e+08	7.43e+08	1220	93.8	93.8	93.8
1248	10	1080	5.85e+09	1.02e+09	2.08e+08	6.31e+08	1540	93.8	93.8	93.8
1251	10	1104	7.06e+09	1.32e+09	2.74e+08	1.01e+09	93.8	93.8	93.8	93.8
1254	10	1128	6.39e+09	1.34e+09	1.28e+08	3.58e+08	93.8	93.8	93.8	93.8
1257	10	1152	1.25e+10	1.49e+09	3.29e+08	1.56e+09	414	93.8	93.8	93.8
1260	10	1181	5.1e+09	2.25e+09	4.47e+08	8.36e+08	1530	93.8	93.8	93.8
1262	10	1200	7.55e+09	1.77e+09	2.38e+08	5.24e+08	93.8	93.8	93.8	93.8
1265	10	1224	6.44e+09	1.46e+09	1.67e+08	4.87e+08	93.8	93.8	93.8	93.8
1268	10	1248	1.38e+10	4.7e+09	3.54e+08	6.48e+08	200	93.8	93.8	93.8
1271	10	1272	6.18e+09	2.02e+09	82900000	1.13e+08	93.8	93.8	93.8	93.8
1274	10	1296	8.86e+09	2.08e+09	1.28e+08	5.42e+08	93.8	93.8	93.8	93.8
486	11	0	9.72e+08	7.67e+08	3.5e+07	5.77e+09	49400000	93.8	93.8	22100
487	11	16	3.54e+08	35900000	2190000	5.95e+08	1.26e+08	93.8	113000	762000
490	11	40	9.89e+08	60600000	6940000	1.65e+09	9.67e+08	240	12500	2670000
493	11	65	1.6e+08	1920000	27700	5.9e+07	1.67e+09	93.8	404000	10500000
496	11	89	8.23e+08	468000	5340	58300000	3.13e+09	230	1490000	52500000
499	11	113	7.14e+08	282000	93.8	1.65e+08	4.94e+09	123	241000	36500000
502	11	137	3.38e+09	49800000	1390	6.18e+09	3.21e+09	7.22e+08	3260000	4.68e+08
505	11	161	5.28e+09	55500000	658	5.57e+09	3.99e+09	9.09e+08	4170000	5.98e+08
508	11	185	7.8e+09	2780000	475	8.44e+09	1.4e+10	7.04e+08	26300000	1.3e+09
511	11	209	1.89e+10	3530000	734	8.03e+09	1.89e+10	1.48e+09	1.35e+08	2.79e+09
514	11	233	1.45e+09	36000	93.8	1.1e+09	2.2e+09	1.55e+08	7e+06	4.3e+08
517	11	257	9.11e+08	13700	93.8	3.27e+08	2.18e+09	80900000	1580000	4.8e+08
520	11	281	5.52e+08	15900	93.8	2.82e+08	7.92e+08	49800000	452000	1.65e+08
523	11	305	3.25e+08	21400	93.8	1.1e+08	6.9e+08	19900000	6e+05	1.66e+08
526	11	329	1.18e+09	15600	93.8	1.09e+09	1.69e+09	94400000	418000	4.98e+08
529	11	377	4.64e+08	15100	93.8	8380000	1.27e+09	32800000	10700000	1.38e+08
532	11	401	91200000	4440	93.8	730000	2.31e+08	5830000	2530000	2.2e+07
535	11	425	5.55e+09	10200	93.8	4420000	1.07e+10	6.87e+08	4.92e+08	1.91e+09
538	11	449	4.83e+09	136000	93.8	2.37e+08	8.1e+09	3.06e+08	1.22e+08	1.52e+09
541	11	473	57200000	93.8	93.8	27400000	1.46e+08	620000	34200	17100000
544	11	497	1.05e+09	93.8	93.8	1.27e+09	2.22e+09	8790000	85800	2.36e+08
547	11	521	1.22e+09	93.8	93.8	9.11e+08	3e+09	1.86e+08	424000	2.77e+08
550	11	545	2.65e+09	93.8	93.8	2.39e+09	5.29e+09	3.5e+08	837000	1.46e+09
553	11	569	1.26e+09	93.8	93.8	8.35e+08	2.67e+09	1.93e+08	2890000	1.01e+09
556	11	593	1.73e+08	93.8	93.8	2.8e+07	3.83e+08	18800000	493000	81600000
559	11	617	6.76e+08	93.8	93.8	1.13e+08	9.96e+08	67800000	2780000	3.25e+08
562	11	641	3.3e+09	93.8	93.8	9.84e+08	8.81e+09	1.55e+08	8940000	1.54e+09
565	11	665	3.38e+08	93.8	93.8	52500000	6.66e+08	14700000	1160000	95600000
568	11	713	1.83e+08	212	93.8	11500000	5.9e+08	14200000	937000	6e+07
571	11	737	1.59e+09	166	93.8	14700000	1.01e+10	1.16e+08	2.7e+07	1.09e+09
574	11	761	4.66e+08	93.8	93.8	15200000	1.23e+09	21600000	3250000	2.74e+08
577	11	785	3.35e+09	93.8	93.8	2.42e+08	1.41e+10	4.27e+08	22700000	2.69e+09
580	11	809	4.58e+08	93.8	93.8	12700000	9.08e+08	25300000	1240000	1.61e+08
583	11	833	5.58e+08	93.8	93.8	41400000	1.08e+09	50700000	2940000	3.12e+08
586	11	857	2.34e+08	93.8	93.8	8840000	8.48e+08	19700000	1070000	1.51e+08
589	11	881	3.92e+08	93.8	93.8	19100000	9.45e+08	22300000	2600000	1.72e+08
592	11	905	2.36e+08	93.8	93.8	6160000	7.92e+08	7630000	1510000	1.19e+08
595	11	929	66500000	93.8	93.8	4370000	2.97e+08	2590000	655000	62600000
598	11	953	1.06e+08	93.8	93.8	992000	2.72e+08	2630000	1380000	47800000
604	11	1001	1.33e+09	93.8	93.8	52800000	3.66e+09	84100000	24300000	1.08e+09
606	11	1025	7.58e+08	93.8	93.8	64100000	1.99e+09	9e+07	2440000	2.65e+08
609	11	1049	3.15e+08	93.8	93.8	1.68e+08	1.15e+09	9150000	431000	2.11e+08
612	11	1073	4.8e+08	93.8	93.8	7440000	2.04e+09	36700000	28600000	1.53e+08
615	11	1097	1.14e+08	93.8	93.8	2950000	1.34e+09	18300000	10900000	1.08e+08
618	11	1121	9.7e+08	93.8	93.8	26300000	2.37e+09	57200000	26300000	2.45e+08
621	11	1145	7.57e+08	93.8	93.8	5080000	2.08e+09	3.2e+07	32500000	2.79e+08
624	11	1169	1.66e+09	93.8	93.8	5700000	3.46e+09	1.11e+08	43800000	4.64e+08
627	11	1193	2.2e+09	142	93.8	1.53e+08	6.02e+09	2.9e+08	5520000	1.06e+09
630	11	1217	4.15e+09	93.8	93.8	6.62e+08	1.29e+10	4.2e+08	14900000	1.45e+09
633	11	1241	9.4e+09	93.8	93.8	2.17e+08	1.22e+10	5.12e+08	2.48e+08	2.51e+09
636	11	1265	9.02e+09	93.8	93.8	3.05e+09	2.44e+10	5.43e+08	1.59e+08	4.49e+09
639	11	1289	1.99e+09	93.8	93.8	2.98e+08	2.54e+09	1.35e+08	43300000	7.78e+08
642	11	1313	2.5e+09	93.8	93.8	5e+08	3.18e+09	1.01e+08	11900000	6.34e+08
645	11	1337	3.6e+08	93.8	93.8	7.3e+07	7.04e+08	18600000	3800000	1.66e+08
648	11	1361	1.92e+08	93.8	93.8	1.26e+08	3.22e+08	3080000	107000	36500000
651	11	1385	6.21e+08	150	93.8	6.47e+08	1.33e+09	13900000	477000	1.02e+08
2719	12	0	5.16e+10	93.8	124000	98100000	4.02e+08	1.22e+08	849000	93.8
2720	12	19	8.4e+10	93.8	281000	2.67e+08	1.43e+09	1.29e+08	4700000	93.8
2723	12	43	9.35e+09	93.8	4400	1.35e+08	2.39e+08	14900000	742000	93.8
2726	12	67	3.33e+10	93.8	93.8	1.5e+08	9.63e+08	18100000	3620000	93.8
2729	12	90	1.96e+09	93.8	93.8	17400000	1.24e+08	1720000	297000	93.8
2732	12	113	2.3e+10	292	93.8	19200000	5.12e+08	9690000	2640000	93.8
2735	12	138	4.66e+10	93.8	1700	20600000	8.52e+08	1.08e+08	7740000	93.8
2738	12	161	8.57e+09	93.8	1090	1.06e+08	5.02e+08	65900000	279000	93.8
2740	12	188	2.37e+09	93.8	93.8	69200000	3.01e+08	1250000	6350	93.8
2741	12	224	1.82e+10	93.8	93.8	3.31e+09	1.91e+09	1.96e+08	64600	93.8
2742	12	234	5.63e+10	93.8	93.8	4.98e+09	4.46e+09	4.85e+08	1220000	93.8
2745	12	257	1.22e+10	93.8	93.8	5.74e+08	1.18e+09	88300000	1470000	93.8
2748	12	283	1.71e+10	93.8	93.8	6.27e+08	1.96e+09	83800000	615000	93.8
2751	12	308	1.15e+10	93.8	93.8	8.5e+08	1.08e+09	49700000	140000	93.8
2754	12	329	1.1e+10	93.8	7520	3.75e+08	8.39e+08	67100000	60500	93.8
2757	12	361	3.06e+10	93.8	164000	2.09e+09	2.22e+09	1.88e+08	13000	93.8
2758	12	380	1.01e+10	93.8	32600	6.79e+08	7.2e+08	99700000	7080	93.8
2760	12	401	8.57e+09	93.8	45000	2.23e+09	8.81e+08	76700000	160000	93.8
2763	12	428	1.42e+09	93.8	13100	1.52e+08	1.68e+08	11700000	5950	93.8
2766	12	451	2.14e+09	93.8	4970	4.15e+08	2.45e+08	21100000	4910	93.8
2768	12	476	7.77e+09	93.8	66300	1.3e+09	5.68e+08	81300000	33000	93.8
2770	12	500	6.32e+08	93.8	2100	1e+08	6.3e+07	1380000	547	93.8
2772	12	523	4e+10	93.8	1810000	1.89e+09	2.64e+09	1.65e+08	16200	93.8
2775	12	548	2.82e+09	93.8	191000	4.6e+08	2.72e+08	17700000	644	93.8
2776	12	569	4.48e+09	93.8	673000	6.75e+08	2.73e+08	45600000	5750	93.8
2779	12	593	1.4e+10	93.8	137000	1.69e+09	9.47e+08	1.94e+08	1130	93.8
2781	12	618	5.23e+09	93.8	26500	6.77e+08	3.91e+08	27800000	2020	93.8
2783	12	649	1.03e+10	93.8	1420000	1.69e+09	1.02e+09	79200000	4820	93.8
2785	12	665	1.97e+10	93.8	108000	1.85e+09	1.08e+09	1.94e+08	897	93.8
2788	12	691	2.43e+09	93.8	426000	7.5e+08	2.67e+08	7040000	577	93.8
2791	12	721	2e+10	93.8	22500	9.98e+08	1.26e+09	59700000	21500	93.8
2793	12	737	4.04e+10	93.8	18000	1.78e+09	3.01e+09	3.7e+08	286000	93.8
2796	12	760	5.61e+09	93.8	189000	3.35e+08	3e+08	4920000	122000	93.8
2798	12	787	9.41e+09	93.8	46300	3.46e+08	5.48e+08	2310000	97700	93.8
2800	12	809	4.13e+09	93.8	6480	5.3e+07	2.35e+08	359000	77800	93.8
2801	12	835	9.13e+09	93.8	1230	3.4e+07	3.35e+08	2850000	557000	93.8
2802	12	857	1.9e+07	93.8	454	2490000	3090000	215000	93.8	93.8
2805	12	883	3.15e+09	93.8	46900	5.22e+08	3.54e+08	22700000	25800	93.8
2808	12	907	1170000	93.8	93.8	144000	284000	19800	93.8	93.8
2811	12	931	3.77e+08	93.8	3710	3.4e+07	53400000	2030000	4530	93.8
2814	12	954	3.2e+10	93.8	83800	6.55e+09	3.09e+09	1.59e+08	111000	93.8
2817	12	979	6.09e+09	93.8	18500	5.38e+08	4.24e+08	22400000	112000	93.8
2818	12	1001	3.97e+09	93.8	694	3.58e+08	3.84e+08	35100000	60700	93.8
2821	12	1027	1.51e+09	93.8	10600	3.03e+08	1.5e+08	15500000	20900	93.8
2823	12	1049	1.11e+10	369	93.8	2.04e+09	1.08e+09	63800000	22500	93.8
2826	12	1073	3.74e+09	1110	11100	3.78e+08	4.3e+08	28600000	33300	93.8
2829	12	1097	1.7e+10	276	93.8	3.22e+09	1.06e+09	1.27e+08	12800	93.8
2832	12	1121	1.19e+09	93.8	13300000	4.97e+08	71300000	1760000	3460	715
2835	12	1145	5.65e+09	93.8	6880000	3.48e+09	2.13e+08	870000	93.8	93.8
2837	12	1181	1.59e+09	415	1590000	1.14e+09	23300000	273000	93.8	93.8
2838	12	1193	1.69e+10	1330	17900000	7.92e+09	8.52e+08	2e+08	93.8	93.8
2841	12	1219	2.28e+09	93.8	4680000	1.71e+09	5.09e+08	12500000	93.8	93.8
2843	12	1241	9.12e+09	93.8	5020000	3.03e+09	6.26e+08	15300000	93.8	93.8
2846	12	1264	1.33e+09	93.8	1840000	4.72e+08	1.54e+08	10900000	93.8	93.8
1277	13	0	3.27e+09	93.8	93.8	3.84e+08	194	93.8	93.8	93.8
1278	13	20	1.19e+10	93.8	93.8	1.33e+09	93.8	93.8	93.8	93.8
1281	13	52	3.54e+09	93.8	93.8	5.98e+08	4110	93.8	93.8	1220
1284	13	66	1.03e+10	93.8	93.8	1.3e+09	1370	93.8	93.8	93.8
1287	13	93	1.43e+10	93.8	93.8	6.85e+08	2120	93.8	93.8	1400
1290	13	117	1.72e+10	93.8	93.8	2.57e+09	3890	93.8	93.8	1580
1293	13	137	1.41e+10	93.8	93.8	1.7e+09	436	93.8	93.8	93.8
1296	13	161	1.47e+10	93.8	93.8	1.73e+09	616	93.8	93.8	93.8
1299	13	185	9.31e+09	93.8	93.8	2.68e+09	3420	93.8	93.8	871
1302	13	214	6.13e+09	93.8	93.8	2.95e+09	845	93.8	93.8	295
1305	13	237	7.54e+09	93.8	93.8	2.04e+09	276	93.8	93.8	93.8
1308	13	257	1.95e+10	1090	93.8	3.67e+09	2610000	4180	1040	12400
1311	13	281	9.67e+09	93.8	93.8	2.21e+09	751000	93.8	93.8	1940
1314	13	305	1.32e+10	93.8	93.8	2.14e+09	39000	93.8	93.8	917
1317	13	333	5.32e+09	93.8	93.8	1.38e+09	15500	93.8	93.8	309
1320	13	357	8.28e+09	93.8	93.8	1.85e+09	13200	93.8	93.8	2130
1323	13	377	8.55e+09	93.8	93.8	1.83e+09	2490	93.8	93.8	260
1326	13	401	1.05e+10	93.8	93.8	1.55e+09	1060	93.8	93.8	93.8
1329	13	429	1.08e+10	283	93.8	8.01e+08	106000	93.8	1070	1160
1332	13	453	1.94e+10	93.8	93.8	2.03e+09	36800	93.8	93.8	724
1335	13	473	2.95e+10	93.8	93.8	5.22e+09	761000	59300	9560	46200
1338	13	497	9.86e+09	740	93.8	2.5e+09	254000	3360	317	3530
1341	13	522	9.13e+09	93.8	93.8	1.93e+09	329000	549	93.8	1720
1344	13	549	6.45e+09	93.8	93.8	8.31e+08	10400	416	93.8	6980
1347	13	573	1.21e+10	93.8	93.8	9.45e+08	3460	93.8	93.8	505
1350	13	594	1.2e+10	93.8	93.8	1.39e+09	1360	93.8	93.8	93.8
1353	13	618	1.25e+10	93.8	93.8	1.28e+09	321	93.8	93.8	93.8
1356	13	642	1.58e+10	93.8	93.8	1.58e+09	569	93.8	93.8	93.8
1359	13	669	7.24e+09	93.8	93.8	1.37e+09	93.8	93.8	93.8	93.8
1361	13	691	8.31e+09	853000	4250	8.04e+08	201000	10800	273	9790
1365	13	717	9.5e+09	16000	93.8	5.29e+09	532000	93.8	93.8	93.8
1368	13	737	8.94e+09	64100	93.8	1.8e+09	78100	93.8	93.8	275
1371	13	764	9.79e+09	782000	31800	1.62e+09	53200	93.8	93.8	992
1377	13	809	9.23e+08	2950000	4000	4.61e+08	93.8	93.8	93.8	93.8
1380	13	833	2.1e+09	19900000	3250	6.45e+08	93.8	93.8	93.8	93.8
1383	13	857	1.39e+10	1.67e+09	25000	1.75e+09	234	93.8	93.8	93.8
1386	13	883	1.31e+10	3.13e+09	39200	2.07e+09	19700	93.8	93.8	337
1389	13	908	1.38e+10	5.09e+09	34900	1.5e+09	110000	3580	93.8	8330
1392	13	929	1.3e+10	3.89e+09	292000	1.45e+09	10600	93.8	93.8	253
1395	13	954	8.38e+09	3.5e+09	234000	2.29e+08	347000	1530	93.8	2640
1398	13	977	9.78e+09	8e+09	474000	1.38e+08	95400	93.8	93.8	93.8
1401	13	1004	7.33e+09	3.8e+09	3340000	1.32e+08	22300	93.8	93.8	93.8
1404	13	1029	5.98e+09	2.38e+09	7010000	67700000	7660	93.8	93.8	246
1407	13	1049	6.88e+09	2.66e+09	3910000	9610000	332000	198	525	2310
1410	13	1074	6.6e+09	7.06e+09	12300000	1940000	35400	93.8	93.8	220
1413	13	1101	6.74e+09	5.64e+09	13800000	1030000	17200	93.8	93.8	93.8
1416	13	1127	9.96e+09	5.84e+09	9260000	139000	34800	93.8	93.8	420
1419	13	1146	8.81e+09	4.16e+09	9270000	48100	9350	93.8	93.8	93.8
1422	13	1169	8.64e+09	6.46e+09	7970000	498000	1960	93.8	93.8	93.8
1425	13	1194	4.75e+09	1.93e+09	1.4e+07	272000	220000	31700	1310	9180
1428	13	1220	5.58e+09	4.69e+09	19400000	215000	17900	1830	93.8	857
1431	13	1245	7e+09	5.42e+09	32800000	435000	70800	93.8	93.8	565
1434	13	1266	4.59e+09	3.54e+09	17600000	73600	3480	93.8	93.8	93.8
1437	13	1290	5.5e+09	4.2e+09	30900000	85300	218	93.8	93.8	93.8
1440	13	1313	1e+10	4e+09	11500000	13000	19500	478	93.8	3610
1443	13	1340	1.3e+10	8.83e+09	1.4e+07	8390	19300	2010	93.8	6770
972	14	0	4.43e+09	93.8	1.73e+08	1.8e+09	1880000	93.8	93.8	93.8
973	14	44	7.01e+09	93.8	3.55e+08	3.32e+09	4360000	8590	93.8	1650
976	14	66	7.06e+09	93.8	2.13e+08	3.28e+09	1910000	491	93.8	93.8
978	14	85	1.48e+10	93.8	2.62e+08	4.68e+09	977000	5700	93.8	1120
981	14	110	7.24e+09	93.8	76500000	2.44e+09	293000	93.8	93.8	293
983	14	133	7.81e+09	93.8	1.35e+08	6.07e+09	446000	93.8	93.8	93.8
986	14	181	9.67e+09	93.8	2.58e+08	3.15e+09	22800000	93.8	93.8	93.8
988	14	208	2.57e+09	93.8	52600000	6e+08	41700000	93.8	93.8	271
991	14	232	6.78e+09	93.8	2.14e+08	2.79e+09	4030000	93.8	93.8	1530
994	14	253	1.13e+10	93.8	5.74e+08	3.6e+09	533000	93.8	93.8	202
997	14	277	1.04e+10	93.8	3.65e+08	3.43e+09	304000	93.8	93.8	342
999	14	301	8.91e+09	93.8	2.37e+08	3.37e+09	202000	93.8	93.8	419
1002	14	325	8.32e+09	93.8	5.39e+08	3.08e+09	181000	93.8	93.8	93.8
1004	14	349	6.33e+09	93.8	69500000	2.62e+09	297000	381	93.8	849
1006	14	376	1.12e+10	93.8	2.39e+08	3.57e+09	280000	523	93.8	1040
1009	14	400	1.38e+10	93.8	3.1e+08	4.92e+09	341000	93.8	93.8	93.8
1012	14	421	9.86e+09	93.8	5.39e+08	3.28e+09	157000	93.8	93.8	93.8
1015	14	446	8.08e+09	93.8	2.78e+08	3.08e+09	467000	93.8	93.8	301
1018	14	469	3.6e+09	93.8	6.5e+07	1.15e+09	211000	93.8	93.8	309
1021	14	496	1.07e+10	93.8	4.36e+08	3.47e+09	198000	93.8	93.8	762
1023	14	520	1.15e+10	93.8	1.66e+08	3.57e+09	291000	93.8	93.8	93.8
1026	14	548	2.73e+09	93.8	1.8e+08	8.86e+08	23600	93.8	93.8	93.8
1028	14	575	7.54e+09	93.8	4.24e+08	1.77e+09	26600	93.8	93.8	93.8
1029	14	604	7.07e+09	93.8	4.97e+08	2.15e+09	24300	93.8	93.8	93.8
1030	14	614	1.05e+10	93.8	5.26e+08	2.19e+09	63100	93.8	93.8	93.8
1033	14	638	6.53e+09	93.8	1.98e+08	2.05e+09	175000	93.8	93.8	93.8
1036	14	662	1.9e+09	93.8	3.2e+07	5.69e+08	131000	93.8	93.8	93.8
1039	14	781	1.22e+10	93.8	4.72e+08	3.22e+09	3890000	93.8	93.8	23400
1042	14	806	6.07e+09	93.8	2.28e+08	1.36e+09	13900000	93.8	93.8	70400
1044	14	830	1.38e+10	93.8	3.4e+08	3.32e+09	20200000	93.8	93.8	477000
1047	14	854	9.15e+09	93.8	2.09e+08	3.05e+09	7770000	93.8	93.8	63000
1050	14	879	1.43e+10	93.8	3.32e+08	4.61e+09	1260000	93.8	93.8	42800
1053	14	904	1.59e+10	93.8	3.1e+08	7.78e+09	235000	93.8	93.8	1720
1056	14	926	5.41e+09	93.8	1.5e+08	1.47e+09	817000	93.8	93.8	52600
1059	14	950	1.66e+10	93.8	3.9e+08	5.32e+09	370000	93.8	93.8	965
1062	14	973	8.28e+09	93.8	2.47e+08	3.15e+09	332000	93.8	93.8	189
1065	14	997	9.39e+09	93.8	3.38e+08	2.74e+09	723000	93.8	93.8	334
1068	14	1021	1.65e+10	93.8	4.16e+08	4.25e+09	270000	93.8	93.8	797
1071	14	1049	1.12e+10	93.8	1.92e+08	2.97e+09	67500	93.8	93.8	93.8
1073	14	1084	1.62e+10	93.8	3.04e+08	6.17e+09	160000	93.8	93.8	93.8
1075	14	1093	9.1e+09	93.8	1.95e+08	3.04e+09	66200	93.8	93.8	93.8
1076	14	1120	1.74e+10	93.8	4.65e+08	8.13e+09	226000	93.8	93.8	93.8
1079	14	1144	1.6e+10	1200	7.69e+08	6.1e+09	132000	93.8	93.8	93.8
1082	14	1167	1.33e+10	28600	5.33e+08	3.46e+09	151000	93.8	93.8	93.8
1084	14	1193	1.27e+10	93.8	2.67e+08	3.12e+09	320000	93.8	93.8	93.8
1087	14	1218	1.55e+10	93.8	4.9e+08	4.23e+09	87600	93.8	93.8	93.8
1090	14	1254	1.81e+10	93.8	4.22e+08	5.8e+09	28200	93.8	93.8	297
1091	14	1267	8.16e+09	93.8	4.02e+08	2.66e+09	6040	93.8	93.8	93.8
1094	14	1290	1.83e+10	93.8	7.38e+08	6.15e+09	9730	93.8	93.8	93.8
1096	14	1320	1.23e+10	93.8	4.13e+08	4.06e+09	6810	93.8	93.8	93.8
1098	14	1336	3.51e+09	93.8	77100000	9.12e+08	4800	93.8	93.8	93.8
1100	14	1362	1.01e+10	93.8	3.42e+08	2.62e+09	376	93.8	93.8	93.8
1102	14	1377	1.26e+09	93.8	48300000	4.31e+08	93.8	93.8	93.8	93.8
1106	14	1410	1.36e+10	93.8	3.31e+08	3.92e+09	15900	93.8	93.8	93.8
1109	14	1429	1.25e+10	93.8	2.96e+08	2.57e+09	309000	93.8	93.8	93.8
2393	15	0	2.12e+10	2.5e+08	141000	1.31e+09	5.41e+09	6.2e+08	4.6e+08	9.82e+08
2396	15	24	2.94e+08	77600000	98300	44200000	1.54e+08	3580000	4630000	2960000
2399	15	46	4.59e+08	74800000	1.34e+08	32400000	1.9e+07	1620000	1130000	748000
2402	15	72	3.07e+09	4.97e+08	6.95e+08	5.97e+08	4.57e+08	5110000	5090000	6640000
2405	15	97	1.17e+10	1.03e+10	3.44e+09	3.96e+09	8.74e+08	450000	246000	13700000
2407	15	118	1.61e+09	2.23e+08	2.16e+08	6.91e+08	6.05e+08	31400	2310000	46100000
2410	15	144	5.38e+09	32600000	2410000	7.22e+08	2.9e+08	48500	1470000	12600000
2413	15	168	2.04e+10	1.08e+08	4690000	1.93e+09	5.02e+09	18500	72200000	2.12e+08
2416	15	190	2.78e+10	2.08e+08	29800000	6.43e+09	3.99e+09	1.73e+08	56700000	2.26e+08
2418	15	215	8.29e+10	1.69e+08	1270000	1.59e+09	2.32e+08	9.8e+08	2.18e+08	6.74e+08
2421	15	239	8.73e+10	42700000	142000	9.35e+08	90800000	1.52e+09	3.96e+08	1.51e+09
2424	15	263	1.22e+11	29900000	542000	9.21e+08	1.93e+08	1.6e+09	2.59e+08	1.89e+09
2427	15	289	7.55e+10	14800000	272000	2.39e+09	1.57e+08	1.6e+09	11600000	4.89e+09
2430	15	310	3.3e+10	7800000	13400	1.58e+09	3.13e+08	2.58e+09	76500000	5.65e+09
2433	15	334	1.21e+09	2120000	35000	1.06e+08	22500000	15400000	2410000	2.07e+08
2436	15	360	2.1e+08	3100000	53400000	76100000	2590000	298000	28200	3340000
2439	15	382	2.81e+08	1.6e+07	93900000	41200000	2650000	214000	15500	1820000
2442	15	406	1.16e+08	6440000	26400000	42600000	552000	51500	12000	656000
2445	15	432	3.01e+08	29100000	63400000	7.9e+07	5780000	4950	543	59300
2448	15	454	1.69e+08	5760000	43800000	36500000	4610000	879	198	9720
2451	15	481	2.93e+09	5.61e+08	1.86e+08	2.09e+09	4050000	74800	10100	80700
2454	15	502	2.6e+09	3.46e+08	2.73e+08	2.8e+09	1570000	60900	2070	5680
2457	15	525	4.95e+09	1.05e+09	4.5e+08	6.28e+09	5310000	19100	760	44400
2460	15	551	5.5e+09	2.43e+09	4.54e+08	3.3e+09	21400000	15300	337	29000
2463	15	575	4.6e+09	2e+09	4.89e+08	5.52e+09	2e+08	6410	93.8	5480
2466	15	598	6.98e+09	3.16e+09	5.02e+08	4.29e+09	2.64e+08	12200	229	10300
2469	15	621	6.03e+09	93500000	6.27e+08	3.51e+09	1.27e+09	72700000	379000	39800000
2472	15	647	7.95e+10	28700000	52600000	6.68e+09	7.07e+09	1.8e+09	50300000	7.63e+08
2475	15	669	2.2e+10	1.2e+07	1.2e+07	2.41e+09	3.43e+09	4.35e+08	49200000	3.63e+08
2478	15	695	1.94e+10	12700000	11300000	9.05e+08	3.29e+09	34500000	2.35e+08	5.14e+08
2481	15	718	1.59e+10	25300000	2900000	1.66e+09	5.31e+09	3390000	2.04e+08	3.17e+08
2484	15	743	3.03e+09	7980000	275000	1.73e+09	8.02e+08	950000	62300000	56200000
2486	15	766	1.05e+10	55200000	421000	3.28e+09	1.31e+09	5100000	56400000	1.22e+08
2489	15	789	9.52e+09	1.53e+08	4710000	9.03e+09	8.51e+08	13300000	3e+07	87900000
2492	15	815	1.87e+10	4.41e+08	6920000	1.5e+10	4.1e+08	2.14e+08	32600000	1.23e+08
2495	15	840	4.32e+09	65300000	225000	2.6e+09	18800000	10500	20200	272000
2498	15	865	2.31e+10	2.86e+08	7290000	1.72e+10	9.08e+08	5650000	1740000	25800000
2501	15	890	2.23e+10	1.33e+08	6700000	3.6e+09	2.02e+09	1.09e+08	9840000	87300000
2504	15	912	3.07e+10	1.98e+08	3690000	4.95e+09	1.57e+09	6.21e+08	55300000	3.24e+08
2508	15	936	3.59e+10	1.46e+08	3330000	8.22e+09	1.85e+09	6.93e+08	48300000	5.34e+08
2513	15	958	9.79e+10	2.54e+08	3620000	7.45e+09	3.6e+09	1.03e+09	1.67e+08	1.19e+09
2516	15	983	2.43e+10	3.8e+08	6620000	1.42e+10	2.62e+09	2.87e+08	59600000	1.1e+09
2519	15	1006	7.24e+10	2.26e+08	3120000	1.47e+10	7.81e+09	9.92e+08	1.74e+08	3.24e+09
2522	15	1030	2.15e+10	2.75e+08	6240000	2.3e+10	3.09e+09	1.23e+09	2.69e+08	3.77e+09
2525	15	1055	7.12e+10	1.43e+08	6900000	2.13e+10	3.66e+09	1.54e+09	2.19e+08	4.79e+09
2528	15	1080	2.16e+10	5.11e+08	10300000	1.26e+10	8.74e+08	4.81e+08	1.52e+08	1.6e+09
2531	15	1105	3e+10	43100000	1080000	1.05e+10	2.09e+09	8.12e+08	6.14e+08	2.94e+09
2534	15	1127	7.37e+10	17500000	206000	2e+10	4.45e+09	5.71e+08	5.01e+08	4.25e+09
2537	15	1153	4.96e+09	2670000	6050	5.01e+09	2.67e+08	19200000	6660000	3.21e+08
2540	15	1178	1.3e+10	25100000	242000	1.01e+10	9.87e+08	4.37e+08	89300000	1.1e+09
2543	15	1201	2.77e+10	2.35e+08	3130000	1.31e+10	1.51e+09	8.77e+08	5.58e+08	2.26e+09
2546	15	1223	2.72e+10	1.63e+08	6400000	1.62e+10	1.45e+09	1.51e+09	9.12e+08	2.5e+09
2549	15	1247	1.93e+10	1.5e+08	4170000	8.96e+09	6.2e+08	9.17e+08	4.48e+08	1.27e+09
2552	15	1274	1.85e+10	1.24e+09	7660000	2.05e+10	9.11e+08	1.1e+09	6.52e+08	1.15e+09
2555	15	1297	2.56e+10	9.4e+08	8440000	2.07e+10	5.49e+08	1.8e+09	8.1e+08	2.19e+09
2558	15	1321	2.69e+10	1.41e+09	11900000	1.6e+10	7.8e+08	3.02e+09	3.53e+08	1.13e+09
1611	16	0	2.36e+09	1.51e+09	26000	19100000	1070000	93.8	93.8	93.8
1612	16	18	92300000	33900000	6480	3160000	49800	93.8	93.8	93.8
1615	16	41	5.77e+09	3.15e+09	72400	15900000	1270000	93.8	93.8	93.8
1617	16	70	3.34e+08	1.42e+08	1250	491000	29300	93.8	93.8	93.8
1619	16	96	1.17e+09	5.25e+08	33200	76600000	1150000	93.8	93.8	93.8
1621	16	116	3.52e+09	3.5e+08	87700	4.07e+09	19300000	93.8	93.8	93.8
1623	16	141	3e+09	1.15e+08	1920000	1.09e+09	4410000	93.8	93.8	93.8
1625	16	166	2.02e+09	4.25e+08	92900	1.46e+09	689000	93.8	93.8	93.8
1627	16	191	2.66e+08	3.6e+07	41000	1.78e+08	71800	93.8	93.8	93.8
1630	16	216	7.09e+08	2.48e+08	79200	1.91e+08	67000	93.8	93.8	93.8
1632	16	239	9.03e+08	3.89e+08	158000	94200000	7430	93.8	93.8	93.8
1635	16	260	3.99e+09	1.61e+09	367000	8.8e+08	18600	93.8	93.8	93.8
1637	16	287	7.42e+08	5.65e+08	35000	71400000	26500	93.8	93.8	93.8
1640	16	305	1.84e+09	1.18e+09	191000	42600000	150000	93.8	93.8	93.8
1643	16	332	4.08e+08	2.73e+08	39500	4560000	68000	93.8	93.8	93.8
1646	16	356	2.38e+08	1.79e+08	38700	235000	33900	93.8	93.8	93.8
1649	16	380	1.09e+09	5.58e+08	294000	1350000	122000	93.8	93.8	93.8
1652	16	407	4.71e+08	2.62e+08	37800	513000	378000	93.8	93.8	93.8
1655	16	428	1.03e+09	7.99e+08	386000	4330000	1330000	93.8	93.8	93.8
1658	16	453	5.4e+08	3.51e+08	59300	2090000	255000	93.8	93.8	93.8
1661	16	480	2.54e+09	6.49e+08	136000	8.1e+08	5060000	93.8	93.8	93.8
1664	16	500	4.83e+08	1.03e+08	180000	1.6e+08	1570000	93.8	93.8	93.8
1667	16	524	2.78e+09	8.31e+08	139000	1.1e+09	2260000	93.8	93.8	93.8
1670	16	548	3.73e+09	1.23e+09	377000	7.87e+08	3100000	93.8	93.8	93.8
1673	16	572	3.32e+09	3.52e+09	470000	2.54e+08	551000	93.8	93.8	93.8
1675	16	596	1.67e+08	76100000	37800	13800000	92400	93.8	93.8	93.8
1678	16	620	8.9e+08	5.02e+08	208000	15400000	307000	93.8	93.8	93.8
1681	16	648	3.29e+09	1.39e+09	289000	6820000	92300	93.8	93.8	93.8
1683	16	668	1.52e+09	8.24e+08	113000	2200000	311000	93.8	93.8	93.8
1686	16	702	1.06e+09	4.97e+08	83900	10200000	656000	93.8	93.8	93.8
1688	16	716	1.62e+09	1.4e+09	791000	9400000	783000	93.8	93.8	93.8
1691	16	746	1.02e+09	4.22e+08	35900	1420000	520000	93.8	93.8	93.8
1694	16	765	1.11e+08	44800000	29800	3380000	29300	93.8	93.8	93.8
1697	16	798	1.79e+09	5.59e+08	107000	4.78e+08	3080000	93.8	93.8	93.8
1699	16	812	9.5e+08	1.82e+08	26300	1.57e+08	8e+05	93.8	93.8	93.8
1701	16	837	2.22e+09	2.5e+08	421000	5.34e+08	2870000	93.8	93.8	93.8
1703	16	861	6.85e+08	4.7e+07	725000	4.35e+08	937000	93.8	93.8	93.8
1706	16	884	1.75e+09	2.45e+08	462000	1.65e+09	486000	93.8	93.8	93.8
1709	16	905	2.47e+08	42600000	73100	3140000	24400	93.8	93.8	93.8
1711	16	932	27200000	11400000	5530	911000	5190	93.8	93.8	93.8
1714	16	957	1.2e+09	5.18e+08	249000	3.6e+08	33800	93.8	93.8	93.8
1717	16	978	3.56e+08	1.54e+08	41200	35300000	13000	93.8	93.8	93.8
1720	16	1002	6.15e+08	1.47e+08	154000	18900000	131000	93.8	93.8	93.8
1722	16	1028	19300000	403000	1290	419000	72400	93.8	93.8	93.8
1724	16	1050	1.83e+08	3160000	4240	18500000	1630000	271	93.8	190
1727	16	1076	6.7e+07	3640000	6670	13500000	678000	93.8	93.8	93.8
1730	16	1099	76900000	2800000	1150	2140000	326000	93.8	93.8	93.8
1732	16	1124	1.84e+09	1.02e+09	321000	36700000	113000	93.8	93.8	93.8
1734	16	1146	9.25e+08	4.79e+08	387000	61400000	171000	93.8	93.8	93.8
1736	16	1170	7.52e+08	3.67e+08	56100	618000	24000	93.8	93.8	93.8
1738	16	1196	2.01e+09	8.81e+08	149000	95600000	4730000	93.8	93.8	93.8
1741	16	1218	2.52e+08	4780000	15700	4180000	1600000	93.8	93.8	93.8
1743	16	1242	5.55e+08	2.7e+07	86700	4.6e+07	14100000	93.8	93.8	93.8
1746	16	1268	9.36e+08	4.97e+08	225000	374000	120000	93.8	93.8	93.8
1749	16	1292	3.09e+09	1.15e+09	1860000	20800000	4040000	93.8	93.8	93.8
1752	16	1316	2.37e+08	46800000	104000	4310000	4820000	93.8	93.8	93.8
1755	16	1340	1.09e+09	53500000	244000	4.19e+08	57500000	93.8	93.8	93.8
2561	17	0	5.68e+09	7.88e+08	93.8	1.02e+10	9260000	93.8	93.8	93.8
2564	17	20	8.01e+09	9.26e+08	93.8	1.49e+10	1.32e+08	93.8	374	309
2567	17	45	1.6e+10	4.35e+08	93.8	2.38e+10	3.47e+08	93.8	93.8	305
2570	17	69	2.24e+10	3.96e+08	93.8	3.13e+10	3.85e+08	93.8	93.8	6990
2573	17	91	1.68e+10	6.71e+08	93.8	2.01e+10	7.13e+08	93.8	93.8	22200
2576	17	115	1.08e+10	1.28e+09	93.8	1.39e+10	2.98e+08	93.8	93.8	14100
2579	17	143	8.95e+09	8.39e+09	93.8	1.09e+10	70500000	302	93.8	54700
2582	17	163	1.28e+10	1.63e+09	93.8	9.41e+09	31500000	93.8	240	2420
2585	17	189	5.15e+09	1.65e+09	93.8	6.84e+09	1930000	93.8	1710	3080
2588	17	221	8.44e+09	2.82e+09	93.8	7.22e+09	161000	93.8	93.8	93.8
2591	17	237	8.53e+09	4.32e+09	93.8	4.99e+09	657000	93.8	93.8	93.8
2594	17	261	1.23e+10	4.82e+09	93.8	1.28e+10	8520000	2090	93.8	81800
2597	17	283	1.43e+10	1.37e+09	93.8	1.32e+10	8150000	225000	93.8	30500
2600	17	307	1.33e+10	2.79e+09	93.8	1.15e+10	2870000	6740000	407	106000
2603	17	331	3.19e+09	1.05e+09	93.8	3.34e+09	5910000	16200000	93.8	206000
2606	17	357	1.35e+09	9110000	93.8	1.29e+09	2.73e+08	54100000	93.8	11300000
2609	17	381	4.44e+09	18100000	93.8	1.83e+09	8.72e+08	8.7e+07	93.8	74400000
2612	17	405	1.79e+10	4140000	93.8	2.42e+09	3.96e+09	4.1e+08	93.8	4.92e+08
2614	17	426	1.9e+10	3110000	93.8	1.24e+09	2.97e+09	3.35e+08	93.8	6.52e+08
2617	17	451	4.43e+10	286000	93.8	1.54e+09	5.78e+09	3.22e+08	93.8	2.22e+09
2620	17	475	5.15e+10	6640	93.8	6.05e+08	6.62e+09	2.12e+08	93.8	6.75e+09
2623	17	499	9.71e+10	93.8	93.8	55100000	4.27e+09	6.18e+08	93.8	4.51e+09
2625	17	525	1.74e+10	663	93.8	2.3e+08	3.64e+09	4.39e+08	93.8	2.76e+09
2628	17	551	4.68e+10	93.8	93.8	4.68e+08	6.61e+09	1.1e+09	242	3.9e+09
2630	17	573	1.58e+11	93.8	93.8	3.76e+08	4.64e+09	5.1e+08	466000	2.55e+09
2633	17	595	1.32e+11	93.8	93.8	2.86e+08	4.78e+09	8.72e+08	1610000	3.12e+09
2636	17	619	3.8e+10	93.8	93.8	2.08e+09	4.92e+09	6.45e+08	409000	2.76e+09
2639	17	643	1.24e+11	93.8	93.8	1.95e+09	7.69e+09	6.4e+08	787000	2.47e+09
2640	17	672	1.11e+10	93.8	93.8	2.15e+09	2.84e+09	1.28e+08	197000	7.47e+08
2643	17	694	4.6e+10	93.8	93.8	9.16e+09	6.85e+09	9.02e+08	1320000	1.99e+09
2646	17	717	1.63e+11	93.8	93.8	6.32e+09	6.46e+09	5.87e+08	1e+07	2.24e+09
2649	17	741	1.7e+10	93.8	93.8	6.4e+09	3.01e+09	51600000	327000	6.5e+08
2652	17	763	1.72e+11	93.8	93.8	1.42e+10	1.03e+10	1.23e+09	13300000	2.42e+09
2655	17	787	1e+11	93.8	93.8	1.12e+10	7.22e+09	9.03e+08	5220000	1.9e+09
2658	17	811	1.54e+11	93.8	93.8	1.04e+10	7.8e+09	1.32e+09	8270000	2.34e+09
2661	17	835	1.61e+11	93.8	93.8	3.86e+09	4.76e+09	9.8e+08	8600000	1.7e+09
2664	17	861	2.54e+10	93.8	93.8	7.97e+09	4.2e+09	7.21e+08	646000	1.13e+09
2667	17	885	4.18e+10	93.8	93.8	1.46e+10	7.76e+09	1.22e+09	2430000	2.32e+09
2670	17	909	1.39e+11	93.8	93.8	6.62e+09	6.74e+09	8.71e+08	8e+06	3.01e+09
2673	17	931	1.32e+11	93.8	93.8	6.64e+09	6.75e+09	1.31e+09	1990000	1.93e+09
2676	17	955	1.33e+11	93.8	93.8	5.17e+09	5.09e+09	1.02e+09	2330000	1.49e+09
2679	17	979	2.55e+10	93.8	93.8	6.46e+09	3.38e+09	7.44e+08	831000	1.43e+09
2682	17	1003	4.77e+10	93.8	93.8	8.42e+09	3.95e+09	2.91e+08	1490000	2.39e+09
2685	17	1029	1.43e+10	93.8	93.8	1.37e+09	2.15e+09	3.05e+08	93500	4.96e+08
2688	17	1052	3.09e+10	93.8	93.8	1.1e+09	2.81e+09	6.02e+08	1110000	1.54e+09
2691	17	1077	1.4e+11	93.8	93.8	6.33e+08	2.49e+09	6.04e+08	2490000	1.58e+09
2694	17	1099	3.81e+10	93.8	93.8	6.93e+08	2.43e+09	9.89e+08	1790000	1.45e+09
2697	17	1123	1.3e+11	93.8	93.8	3.24e+08	5.32e+09	1.97e+09	4830000	1.84e+09
2699	17	1147	7.73e+09	93.8	93.8	2.08e+08	1.96e+09	1.85e+08	528000	7.63e+08
2702	17	1173	1.23e+11	93.8	93.8	1.56e+09	7.62e+09	1.25e+09	3200000	4e+09
2705	17	1197	3.73e+10	93.8	93.8	4.5e+09	5.92e+09	1.16e+09	494000	2.33e+09
2708	17	1224	1.16e+11	93.8	93.8	7.19e+09	6.23e+09	1.11e+09	925000	2.58e+09
2710	17	1246	1.45e+11	93.8	93.8	2.42e+09	4.57e+09	4.65e+08	6450000	1.83e+09
2713	17	1269	1.47e+11	93.8	93.8	2.51e+09	5.27e+09	6.04e+08	7930000	2.28e+09
2716	17	1291	1.42e+11	93.8	93.8	3.8e+09	8.51e+09	3.61e+08	3500000	2.88e+09
1917	18	0	1.64e+10	93.8	93.8	1.98e+08	2.39e+09	4.53e+08	22500000	97500000
1918	18	24	1.37e+10	93.8	93.8	3.83e+08	3.61e+09	3.93e+08	26800000	74700000
1921	18	48	4.99e+09	93.8	93.8	3.17e+09	2.41e+09	78100000	5390000	13300000
1924	18	73	8.77e+09	93.8	93.8	8.11e+09	1.38e+09	17800000	1820000	3760000
1927	18	97	8.92e+09	93.8	93.8	9.63e+09	3.78e+08	3930000	532000	978000
1930	18	122	1.39e+10	93.8	93.8	1.85e+10	83600000	1140000	54400	310000
1933	18	150	9.02e+09	93.8	93.8	1.1e+10	7950000	114000	4910	30700
1935	18	168	8.87e+09	93.8	93.8	1.26e+10	7760000	76700	4160	29900
1936	18	192	7.32e+09	30800	93.8	1.24e+10	2920000	11100	237	4980
1939	18	218	1.85e+09	4180	93.8	3.37e+09	682000	3580	93.8	1240
1942	18	242	4.49e+09	2850	93.8	6.64e+09	2530000	2700	93.8	776
1945	18	261	1.48e+10	16900	93.8	2.22e+10	2900000	3900	93.8	1730
1948	18	287	1.32e+10	1160	93.8	1.76e+10	3720000	1200	93.8	633
1951	18	309	1.39e+10	316	93.8	1.84e+10	19700000	93.8	93.8	290
1954	18	337	1.23e+10	93.8	93.8	1.3e+10	5090000	93.8	93.8	93.8
1957	18	359	5.39e+09	93.8	93.8	5.99e+09	2590000	93.8	93.8	93.8
1960	18	383	7.5e+09	93.8	93.8	6.48e+09	57800000	93.8	1040	93.8
1963	18	415	6.38e+09	93.8	93.8	8.11e+09	1.24e+08	93.8	4710	193000
1966	18	429	9.55e+09	93.8	93.8	8.29e+09	4.64e+08	93.8	234000	2850000
1969	18	453	2.53e+09	93.8	93.8	3.31e+09	46500000	93.8	13700	179000
1972	18	501	3.72e+09	93.8	93.8	5.49e+09	49300000	93.8	12800	192000
1975	18	527	4.72e+09	93.8	93.8	5.59e+09	21100000	93.8	7830	88100
1978	18	551	5.05e+09	93.8	93.8	6.68e+09	11700000	93.8	3960	89400
1981	18	574	1.12e+09	93.8	93.8	9.93e+08	65400000	1780	93.8	88000
1984	18	598	7.74e+09	93.8	93.8	1.26e+10	1.98e+08	23200	93.8	184000
1987	18	622	7.6e+09	93.8	93.8	8.34e+09	1.04e+08	171000	93.8	147000
1990	18	647	8.36e+09	93.8	93.8	1.26e+10	44100000	799000	93.8	111000
1993	18	671	6.62e+09	93.8	93.8	6.51e+09	14400000	7e+06	93.8	312000
1996	18	695	1.24e+09	414	93.8	1.48e+08	2.6e+08	66700000	93.8	62700000
1999	18	719	1.43e+10	93.8	93.8	4.48e+08	2.5e+09	3.79e+08	93.8	8.78e+08
2002	18	742	1.55e+09	233	93.8	76400000	3.11e+08	40800000	93.8	92900000
2005	18	766	1.39e+09	93.8	93.8	43400000	2.98e+08	37200000	93.8	96200000
2008	18	791	8.83e+08	93.8	93.8	27100000	2.22e+08	28600000	93.8	55800000
2011	18	815	2.3e+10	229	93.8	3.08e+08	7.11e+09	9.6e+08	799000	9.92e+08
2014	18	838	2.79e+10	93.8	93.8	2.69e+08	5.29e+09	9.8e+08	19300000	1.09e+09
2017	18	863	1.34e+10	93.8	93.8	67800000	2.49e+09	3.67e+08	23100000	5.32e+08
2020	18	888	2.43e+10	93.8	93.8	4.46e+08	5.35e+09	7.16e+08	21200000	7.21e+08
2023	18	911	3.65e+10	93.8	93.8	6.26e+08	1.21e+10	1.17e+09	34100000	1.19e+09
2026	18	934	3.4e+09	896	93.8	39400000	5.02e+08	1.25e+08	34300000	1.86e+08
2029	18	1007	2.31e+09	391	93.8	30800000	4.58e+08	87100000	24500000	1.36e+08
2033	18	1030	3.99e+09	93.8	93.8	10500	5.45e+08	1.72e+08	31100000	1.28e+08
2036	18	1054	2.08e+10	93.8	93.8	29400	3.6e+09	6.73e+08	75900000	4.37e+08
2039	18	1079	4.07e+09	93.8	93.8	3.49e+09	7.1e+08	7.22e+08	93.8	393000
2042	18	1102	1.59e+09	93.8	93.8	3.75e+08	3.72e+08	95600000	3560000	3e+07
2045	18	1127	1.73e+09	93.8	93.8	4.05e+08	4.26e+08	1.16e+08	2590000	28400000
2048	18	1150	1.11e+09	93.8	93.8	2.49e+08	2.21e+08	52400000	2730000	17100000
2051	18	1174	1.9e+09	93.8	93.8	15700000	5.08e+08	8080000	795000	41900000
2054	18	1198	2.42e+08	93.8	93.8	1300000	1.02e+08	648000	297000	6020000
2057	18	1222	7e+06	93.8	93.8	59400	3540000	21700	4470	140000
2060	18	1271	3720000	93.8	93.8	57200	1670000	24200	2100	68800
2063	18	1295	424000	93.8	93.8	6760	185000	1060	519	8490
2066	18	1347	7240000	93.8	93.8	37700	4150000	5190	2380	132000
2067	19	0	1.76e+10	93.8	2.15e+08	1.11e+10	93.8	93.8	93.8	93.8
2068	19	24	1.53e+10	93.8	1.31e+08	1.24e+10	93.8	93.8	93.8	93.8
2071	19	49	1.48e+10	93.8	1.14e+08	9.36e+09	93.8	93.8	93.8	93.8
2074	19	71	1.59e+10	93.8	5.2e+07	1.45e+10	93.8	93.8	93.8	93.8
2077	19	95	1.63e+10	93.8	47200000	9.87e+09	93.8	93.8	93.8	93.8
2080	19	119	7.63e+09	93.8	27100000	5.72e+09	93.8	93.8	93.8	93.8
2083	19	142	8.35e+09	93.8	1.55e+08	3.49e+09	93.8	93.8	93.8	93.8
2086	19	169	4.63e+08	93.8	8340000	1.39e+08	608	93.8	93.8	93.8
2088	19	191	1.5e+10	93.8	3.22e+08	9.04e+09	93.8	93.8	93.8	93.8
2091	19	215	1.85e+10	93.8	55800000	1.3e+10	93.8	93.8	93.8	93.8
2094	19	240	5.17e+09	93.8	47100000	2.21e+09	93.8	93.8	93.8	93.8
2097	19	263	3.81e+09	93.8	36900000	3.99e+09	93.8	93.8	93.8	93.8
2100	19	289	1.79e+09	93.8	22100000	1.53e+09	93.8	93.8	93.8	93.8
2103	19	311	8.69e+09	93.8	92300000	7.29e+09	93.8	93.8	93.8	93.8
2106	19	335	4.76e+09	93.8	46800000	4.72e+09	93.8	93.8	93.8	93.8
2109	19	361	2e+08	93.8	197000	92500000	93.8	93.8	93.8	93.8
2112	19	383	4.07e+08	93.8	8930	48800000	93.8	93.8	93.8	93.8
2115	19	407	2.19e+09	93.8	9240000	1.86e+09	93.8	93.8	93.8	93.8
2118	19	431	9.7e+09	93.8	36700000	1e+10	93.8	93.8	93.8	93.8
2121	19	455	1.11e+10	93.8	1.39e+08	7.43e+09	93.8	93.8	93.8	93.8
2124	19	477	8.31e+09	93.8	1.13e+08	4.87e+09	93.8	93.8	93.8	93.8
2127	19	502	1.58e+10	93.8	2e+08	7.03e+09	93.8	93.8	93.8	93.8
2130	19	527	6.65e+09	93.8	58800000	4.53e+09	93.8	93.8	93.8	93.8
2133	19	551	3.63e+09	93.8	1.44e+08	3.27e+09	93.8	93.8	93.8	93.8
2136	19	574	5.57e+09	93.8	73200000	3.53e+09	93.8	93.8	93.8	93.8
2139	19	599	1.1e+10	93.8	55800000	7.63e+09	93.8	93.8	93.8	93.8
2142	19	625	3.01e+09	93.8	11900000	1.73e+09	93.8	93.8	93.8	93.8
2145	19	649	3.88e+09	93.8	25300000	2.55e+09	93.8	93.8	93.8	93.8
2148	19	671	8.05e+09	93.8	1.8e+08	4.12e+09	93.8	93.8	93.8	93.8
2151	19	695	3.17e+09	93.8	24300000	1.77e+09	93.8	93.8	93.8	93.8
2154	19	719	1.4e+10	93.8	69300000	8.26e+09	93.8	93.8	93.8	93.8
2157	19	743	1.14e+10	93.8	48100000	5.74e+09	93.8	93.8	93.8	93.8
2160	19	766	7.84e+09	93.8	48300000	9.14e+09	93.8	93.8	93.8	93.8
2163	19	791	7.57e+09	93.8	3.3e+07	5.38e+09	93.8	93.8	93.8	93.8
2166	19	815	2.21e+10	93.8	1.45e+08	1.29e+10	93.8	93.8	93.8	93.8
2169	19	839	4.22e+09	93.8	26300000	2.61e+09	93.8	93.8	93.8	93.8
2172	19	863	1.57e+10	93.8	1.23e+08	9.66e+09	93.8	93.8	93.8	93.8
2175	19	887	1.12e+10	93.8	45300000	7.13e+09	93.8	93.8	93.8	93.8
2178	19	913	1.68e+10	93.8	74100000	8.08e+09	93.8	93.8	93.8	93.8
2181	19	936	9.03e+09	93.8	1.12e+08	8.09e+09	93.8	93.8	93.8	93.8
2184	19	959	5.4e+09	93.8	56300000	3.66e+09	93.8	93.8	93.8	93.8
2187	19	985	6.07e+09	93.8	46800000	3.81e+09	93.8	93.8	93.8	93.8
2190	19	1009	1.59e+10	93.8	63500000	9.29e+09	93.8	93.8	93.8	241
2193	19	1031	7.47e+09	93.8	79100000	4.93e+09	93.8	93.8	93.8	93.8
2196	19	1055	1.46e+10	93.8	75900000	1.05e+10	93.8	93.8	93.8	93.8
2199	19	1081	1.3e+10	93.8	1.12e+08	6.82e+09	93.8	93.8	93.8	93.8
2202	19	1104	6.69e+09	93.8	1.29e+08	5.64e+09	93.8	93.8	93.8	93.8
2205	19	1128	1e+10	93.8	82900000	9.6e+09	93.8	93.8	93.8	93.8
2208	19	1150	9.35e+08	93.8	135000	6.14e+08	93.8	93.8	93.8	93.8
2211	19	1175	3.85e+08	93.8	1750000	2.75e+08	93.8	93.8	93.8	93.8
2214	19	1198	2.11e+09	93.8	697000	6.5e+08	93.8	93.8	93.8	93.8
2217	19	1223	9.66e+09	93.8	20800000	6.76e+09	93.8	93.8	93.8	93.8
2220	19	1246	9.28e+09	93.8	19600000	3.83e+09	93.8	93.8	93.8	93.8
2223	19	1271	1.29e+10	93.8	1.65e+08	9.1e+09	93.8	93.8	93.8	93.8
2226	19	1295	7.08e+09	93.8	1.51e+08	3.52e+09	93.8	93.8	93.8	93.8
2229	19	1319	1.23e+10	93.8	2.56e+08	5.82e+09	93.8	93.8	93.8	93.8
2232	19	1340	9.58e+09	93.8	1.48e+08	5.46e+09	93.8	93.8	93.8	93.8
2849	20	0	1.7e+10	93.8	8.18e+08	1.64e+10	14600000	93.8	93.8	93.8
2850	20	72	8.84e+09	93.8	29200000	1.42e+10	4.06e+08	93.8	93.8	93.8
2853	20	98	3.77e+10	93.8	3.44e+08	4e+10	4.77e+08	93.8	279	361
2856	20	120	5.57e+09	93.8	1.12e+08	8.55e+09	6890000	93.8	93.8	270
2859	20	147	1.03e+10	263	82200000	1.36e+10	2060000	93.8	93.8	93.8
2862	20	165	6.77e+09	93.8	73300000	9.85e+09	390000	93.8	93.8	93.8
2865	20	193	1.14e+10	93.8	3.61e+08	1.19e+10	224000	93.8	93.8	574
2868	20	217	1.17e+10	93.8	57600000	1.55e+10	113000	93.8	93.8	782
2869	20	243	6.69e+09	93.8	1.35e+08	9.39e+09	30600	93.8	93.8	93.8
2872	20	264	1.2e+10	93.8	91900000	1.32e+10	74900	93.8	93.8	732
2875	20	288	5.97e+09	93.8	80200000	7.55e+09	21400	93.8	1650	93.8
2878	20	313	3.73e+09	93.8	65100000	5.38e+09	818000	93.8	5750	37700
2881	20	335	2.88e+09	93.8	18700000	3.63e+09	16600	93.8	93.8	93.8
2885	20	384	3.51e+09	93.8	6190000	4.09e+09	654000	93.8	93.8	93.8
2889	20	404	9.45e+09	93.8	43900000	1.71e+10	23900000	93.8	93.8	47400
2891	20	429	9.06e+09	93.8	1.18e+08	1.38e+10	8360000	93.8	93.8	25700
2892	20	460	6.95e+09	93.8	2.06e+08	9.93e+09	2370000	93.8	93.8	8500
2897	20	479	7.09e+09	93.8	3.35e+08	1.12e+10	1220000	93.8	93.8	10900
2900	20	503	8.35e+09	93.8	3.68e+08	7.22e+09	331000	93.8	2220	1820
2904	20	529	7.03e+09	93.8	5.77e+08	1.05e+10	335000	93.8	93.8	93.8
2906	20	548	4.14e+09	93.8	3.63e+08	4.49e+09	256000	93.8	93.8	250
2909	20	572	1.13e+10	93.8	6.31e+08	1.55e+10	65400	93.8	93.8	576
2912	20	597	6e+09	93.8	7.16e+08	5.91e+09	149000	93.8	316	949
2915	20	621	7.98e+09	93.8	8.44e+08	5.54e+09	61100	93.8	93.8	93.8
2918	20	645	8.08e+09	93.8	6.49e+08	7.57e+09	66600	93.8	93.8	371
2921	20	669	2e+09	93.8	482000	1.6e+09	42500	93.8	93.8	93.8
2922	20	716	3.84e+09	93.8	1.38e+08	5.7e+09	19600	93.8	93.8	363
2923	20	742	2.05e+09	93.8	6e+05	3.4e+09	719000	93.8	93.8	3490
2926	20	761	6.3e+09	93.8	525000	8.37e+09	537000	93.8	93.8	11100
2929	20	791	4.58e+09	188	39300000	5.37e+09	106000	93.8	220	17400
2932	20	814	7.69e+09	241	13600000	9.79e+09	146000	93.8	798	36700
2934	20	838	4.93e+09	93.8	36400000	6.5e+09	18000	93.8	93.8	3420
2937	20	862	1.48e+10	93.8	51300000	1.8e+10	45000	93.8	93.8	1350
2940	20	886	4.74e+09	93.8	62700000	4.12e+09	13100	93.8	93.8	93.8
2943	20	911	6.38e+09	93.8	1.54e+08	7.55e+09	39300	93.8	93.8	93.8
2946	20	934	5.71e+09	93.8	1.28e+08	7.08e+09	62600	93.8	93.8	93.8
2948	20	957	5.37e+09	93.8	1.75e+08	6.31e+09	11200	93.8	93.8	93.8
2950	20	982	7.5e+09	1060	1.48e+08	8.77e+09	63900	93.8	93.8	93.8
2953	20	1006	7.22e+09	93.8	3.92e+08	1.06e+10	23700	93.8	93.8	93.8
2955	20	1025	9.54e+09	93.8	2.85e+08	1.09e+10	733000	93.8	93.8	192
2958	20	1055	6.85e+09	93.8	1.17e+08	5.52e+09	935000	93.8	93.8	9400
2960	20	1106	7.06e+09	93.8	3e+07	8.59e+09	8060000	93.8	93.8	266000
2963	20	1127	5.65e+09	93.8	50300000	7.57e+09	12700000	93.8	93.8	2840000
2966	20	1149	7.78e+09	93.8	9750000	1.04e+10	52700000	93.8	93.8	9030000
2967	20	1172	9.74e+09	93.8	2.02e+08	1.65e+10	912000	93.8	93.8	9990
2970	20	1197	1.85e+09	93.8	14800000	1.44e+09	4090000	93.8	93.8	29700
2974	20	1245	3.97e+09	93.8	47800000	4.47e+09	1860000	93.8	93.8	11400
2976	20	1275	7.4e+09	93.8	3.04e+08	1.15e+10	1430000	93.8	93.8	21800
2979	20	1291	4.92e+09	93.8	36200000	5.41e+09	1520000	93.8	598	23400
2982	20	1319	2.72e+09	93.8	15700000	4.55e+09	199000	93.8	552	12000
2985	20	1342	6.09e+09	1240	2.43e+08	9e+09	259000	93.8	199	23900
2988	20	1365	3.24e+09	93.8	1.16e+08	4.46e+09	35800	93.8	93.8	2510
2991	20	1388	2.53e+09	93.8	84700000	2.79e+09	2600	93.8	93.8	204
2994	20	1416	4.44e+09	93.8	1.48e+08	5.88e+09	8920	93.8	93.8	10800
2996	20	1435	6.71e+09	93.8	2.41e+08	7.88e+09	20500	93.8	232	41000
2999	20	1466	5.18e+09	1180	3.6e+07	5.6e+09	6470000	451	16900	4890000
