# Supplementary material for: Complementing 16S rRNA Gene Amplicon Sequencing with Total Bacterial Load To Infer Absolute Species Concentrations in the Vaginal Microbiome
Source: mSystems. 2020 Apr 7;5(2):e00777-19. doi: 10.1128/mSystems.00777-19 (PMC7141891; doi:10.1128/mSystems.00777-19)
Supplement: TABLE S3 [file mSystems.00777-19-st003.csv]

	Participant	Hours_In_Study	Lactobacillus_crispatus	Lactobacillus_jensenii	Lactobacillus_iners	Gardnerella_vaginalis	Megasphaera	BVAB2	Atopobium_vaginae
816	1	0	0	0	0.99800914716169	0	0	0	0
817	1	22	0	0.000249048279787953	0.997189312270965	0	0	0	0
820	1	46	0	0.000465116279069767	0.995348837209302	0	0	0	0
823	1	70	0.00020780300275339	0	0.998337575977973	0	0	0	0
826	1	91	0	0	0.981518449352824	0	0	0	0
829	1	118	0	0.00727802037845706	0.967248908296943	0	0	0	0
832	1	142	0	0.00333548525930708	0.961265332472563	0	0	0	0
835	1	166	0	0.0105283555096241	0.985466993928433	0	0	0	0
838	1	187	0	0.0088100102145046	0.985572012257406	0	0	0	0
841	1	212	0	0.00629430861989002	0.986417544557079	0	0	0	0
844	1	236	0	0.00716687799768455	0.990462539280004	0	0	0	0
847	1	261	0	0.0113256860752142	0.986714099027153	0	0	0	0
850	1	283	0	0.00238278247501922	0.995849346656418	0	0	0	0
853	1	311	0	0.00116922597240627	0.996414373684621	0	0	0	0
856	1	334	0	0.00100731985763213	0.99865690685649	0	0	0	0
859	1	359	0	0.00197478353334346	0.991037520887133	0	0	0	0
861	1	406	0	0.00620885697187313	0.977259126271694	0	0	0	0
864	1	430	0	0.00545176346547002	0.993301017062477	0	0	0	0
867	1	455	0	0.0383704995639716	0.961629500436028	0	0	0	0
870	1	477	0	0.0654673339645611	0.932774245908292	0.00094684160692547	0	0	0
873	1	502	0	0.044784095767422	0.953078238563489	0.00106883283454468	0	0	0
876	1	525	0	0.0319029431588407	0.957537631992811	0.00988541900696473	0	0	0
879	1	549	0	0.0272552783109405	0.959948816378759	0.00946896992962252	0	0	0
882	1	574	0	0.0151596602515859	0.973013654445758	0.0097838942049242	0	0	0
885	1	598	0.000420097462611326	0.0150394891614855	0.96290539405142	0.0188203663249874	0	0	0
888	1	621	0	0.0131125338586555	0.968850036936715	0.0135434622014282	0	0	0
891	1	644	0	0.011690794864791	0.961485932805244	0.0207047254848402	0	0	0
894	1	669	0	0.00437361753468731	0.962849386688116	0.0305650512768952	0	0	0
897	1	694	0	0.0124313385371495	0.940107931001253	0.0421605473643635	0	0	0
900	1	717	0	0.00578034682080925	0.939476368582115	0.0476708602516151	0	0	0
903	1	739	0	0.00815523059617548	0.948087739032621	0.0380764904386952	0	0	0
906	1	765	0	0.00768923507090074	0.986119432794088	0.00469342919912123	0	0	0
909	1	790	0	0.00932853052553801	0.98725408700471	0.00175487207906161	0	0	0
912	1	813	0	0.0175394001016777	0.980554143365531	0.000635485510930351	0	0	0
915	1	838	0	0.0144659560582989	0.980422014357189	0.00282793125951708	0	0	0
918	1	862	0	0.0137163561076605	0.984126984126984	0.00172532781228433	0	0	0
921	1	883	0	0.00793787748058671	0.98153580672994	0.00586712683347714	0	0	0
924	1	908	0	0.00747369456190383	0.988789458157144	0.00206509981315764	0	0	0
927	1	932	0	0	0.639868233618234	0.129807692307692	0	0	0
930	1	957	0.00010976392313148	0	0.370976730048296	0.0969046573676923	0	0	0
933	1	981	0	0	0.930985851417133	0.0191983986169874	0	0	0
936	1	1005	0.000411437975725159	0	0.980713844887883	0.00828018926146883	0	0	0
939	1	1030	0	0.00102755121700597	0.976494765910988	0.0117526170445058	0	0	0
942	1	1052	0	0.000990357049778473	0.960229345843107	0.0231430805316654	0	0	0
945	1	1078	0	0.00228963938179737	0.931065500040886	0.0580587128955761	0	0	0
948	1	1101	0	0.00421289144783036	0.9089313298694	0.0755511866310911	0	0	0
951	1	1124	0	0.00636845323007948	0.8846545750968	0.0898716119828816	0	0	0
954	1	1148	0	0.0095532452936218	0.895588648496769	0.077100309075583	0	0	0
957	1	1172	0	0.0109496061983736	0.970865082922456	0.0144714093615931	0	0	0
960	1	1196	0	0.00571627744858836	0.984593935169048	0.0057859881491809	0	0	0
963	1	1220	0	0.00423968343697004	0.984030525720746	0.000494629734313171	0	0	0
966	1	1244	0	0.00793859073612387	0.991405327384858	0	0	0	0
969	1	1267	0	0.00592645483755802	0.993216708318458	0	0	0	0
654	2	0	0.977736131934033	0.0187406296851574	0.00299850074962519	0	0	0	0
655	2	17	0.467907059556663	0.00569749844209027	0.518917475296003	0.00169144484999555	0	0	0
658	2	38	0.00376626341018032	0	0.953207030358366	0.0207715133531157	0	0	0
661	2	62	0.0325600325600326	0.00508750508750509	0.960927960927961	0.000712250712250712	0	0	0
664	2	89	0.0420137299771167	0.00530892448512586	0.949839816933638	0.00164759725400458	0	0	0
667	2	113	0.217762063227953	0.0100873544093178	0.771630615640599	0	0	0	0
669	2	137	0.171648287869994	0.0227800348229832	0.793528728961114	0	0	0	0
672	2	161	0.27503015681544	0.0168878166465621	0.694571773220748	0	0	0	0
675	2	185	0.343533794571581	0.00891431612559872	0.647551889302821	0	0	0	0
678	2	209	0.165183797705455	0.020135799578553	0.720088972137673	0	0	0	0
681	2	239	0.866972761680213	0.00577030464726686	0.124278711919092	0	0	0	0
684	2	257	0.79478575116159	0.0211667527103769	0.155480984340045	0	0	0	0
687	2	281	0.973040037556167	0.00543223123868285	0.0179062437126953	0	0	0	0
690	2	305	0.979280882876469	0.00434318262726949	0.016375934496262	0	0	0	0
697	2	353	0.59592010199745	0.317467063323417	0.0236294092647684	0.0116447088822779	0	0	0
699	2	377	0.386824324324324	0.510935277382646	0.0486308677098151	0.0152916073968706	0	0	0.000711237553342817
702	2	401	0.908045977011494	0.0617022776955081	0.0218602355264086	0.00620548621394824	0	0	0
705	2	425	0.780776488078221	0.165532620504317	0.0392818342958431	0.00783349533992795	0	0	0
708	2	449	0.78692416563941	0.178149111993791	0.0240149751175638	0.00511345477788431	0	0	0
711	2	473	0.812381507948082	0.159435613241943	0.0218025375528657	0.00273443196733265	0	0	0
714	2	497	0.97649671509207	0.0196169149625243	0.0023133154436939	0.000925326177477561	0	0	0
717	2	527	0.875443764634791	0.112848402447315	0.00370118589017297	0.00740237178034595	0	0	0
720	2	545	0.918458473586591	0.0679398227656797	0.00762519749948478	0.00212955966201827	0	0	0
723	2	569	0.930205215904233	0.0608165882855921	0.00342026507054297	0.00245831551945276	0	0	0
726	2	593	0.949665024281309	0.0270816348232959	0.000779837651979724	0.00404097692389493	0	0	0
729	2	617	0.95078149259911	0.0290342614636166	0.001293861919056	0.00300175965220992	0	0	0
732	2	641	0.90668202764977	0.046889400921659	0.00311059907834101	0.00172811059907834	0	0	0
735	2	665	0.544837227880967	0.0629119233073697	0.171959257040144	0.0267625324545636	0	0	0
741	2	713	0.405278461194364	0.0364571684186983	0.212480429434131	0.029970923730709	0	0	0
744	2	737	0.576524263790958	0.0510161758606387	0.16748237245956	0.0174201576109498	0	0	0
747	2	761	0.592821088053842	0.0481211441390914	0.20616937745373	0.0319685922602356	0	0	0
753	2	809	0.647229264759145	0.056018350839068	0.155378486055777	0.0306652179162139	0	0	0.000965833635156344
756	2	833	0.503908484270734	0.0619002224340642	0.21163012392755	0.0258659040355895	0	0	0
759	2	857	0.766824973937218	0.0450596548129271	0.125333024441098	0.0290744816402178	0	0	0
762	2	881	0.729365308677646	0.0519117788693056	0.158624674949437	0.0474814600789752	0	0	0.000770490224405278
765	2	905	0.622856699511211	0.0289394056947785	0.290557840018621	0.0457754674528668	0	0	0.000620684304445651
768	2	929	0.721965000392372	0.0451228125245233	0.166444322373068	0.0484187397002276	0	0	0
771	2	953	0.63111294993794	0.0273065784029789	0.252875465453041	0.0501448076127431	0	0	0.000910219280099297
774	2	977	0.794052660651814	0.0142699318725833	0.150064444853618	0.0387589762474682	0	0	0
777	2	1025	0.969239479147009	0.0161351198339309	0.00150971881487073	0	0	0	0
780	2	1049	0.9726754472184	0.019657951641439	0.00176921564772951	0	0	0	0
783	2	1073	0.9788874609877	0.0112906186891867	0.00798604736552231	0	0	0	0
786	2	1097	0.980099502487562	0.0157686145543469	0.00185513112404081	0	0	0	0
789	2	1121	0.985463607102066	0.0118367770740318	0.00269961582390198	0	0	0	0
792	2	1145	0.995359805263959	0.00410771337288909	0.00053248136315229	0	0	0	0
795	2	1169	0.994733845715912	0.00491033304867635	0.000355821235411329	0	0	0	0
798	2	1193	0.237177586718055	0.0203083308627335	0.260450637414764	0.00296471983397569	0	0	0
801	2	1217	0.353015605229861	0.0347954449599325	0.319274567692957	0.00738085196119781	0	0	0
804	2	1241	0.322004608294931	0.0194412442396313	0.209101382488479	0.0105126728110599	0	0	0
807	2	1265	0.175092478421702	0.0272092067406494	0.792355117139334	0.00189066995478833	0	0	0
810	2	1289	0.375620975160994	0.0321067157313707	0.399632014719411	0.00533578656853726	0	0	0
812	2	1313	0.364508663995033	0.0240447028277925	0.571315685499802	0.00310436304114692	0	0	0
814	2	1337	0.170166049128585	0.0201042953204336	0.80588719637711	0.000754768766296144	0	0	0
1	3	0	0.979352051835853	0.014341252699784	0.00060475161987041	0	0	0	0
5	3	48	0.386571056062581	0.0293350717079531	0	0	0	0	0
8	3	71	0.924305462354046	0.0320091262917729	0.00040263051939337	0	0	0	0
11	3	93	0.934664246823956	0.041569440843488	0	0	0	0	0
14	3	121	0.952074167190446	0.0240414833438089	0	0	0	0	0
17	3	145	0.980339051058281	0.0120373156786037	0	0	0	0	0
19	3	167	0.980071652485446	0.0155993431855501	0.000597104045379907	0	0	0	0
21	3	189	0.981753014011079	0.0151515151515152	0.00065167807103291	0	0	0	0
24	3	218	0.99057714958775	0.00795053003533569	0.00147232037691402	0	0	0	0
26	3	238	0.990444591904446	0.0072992700729927	0.00119442601194426	0	0	0	0
29	3	266	0.987149758454106	0.011207729468599	0.000676328502415459	0	0	0	0
32	3	287	0.989768683274021	0.00900800711743772	0	0	0	0	0
35	3	310	0.985477989059651	0.0112659546756968	0.000651211252930451	0	0	0	0
38	3	334	0.969076252147482	0.0179727765296683	0.00171798599180653	0	0	0	0
41	3	362	0.984990185890775	0.0127006119385752	0.000808220759727514	0	0	0	0
44	3	384	0.977956204379562	0.0195620437956204	0	0	0	0	0
47	3	412	0.943907714491709	0.0183129055515501	0.00129776496034607	0	0	0	0
50	3	433	0.913291553643251	0.0352633055841362	0	0	0	0	0
53	3	453	0.958063623789765	0.0225172890733057	0.00033195020746888	0	0	0	0
56	3	483	0.978644382544104	0.0121549759432768	0	0	0	0	0
59	3	505	0.984529311603016	0.0122597908051569	0	0	0	0	0
62	3	527	0.985268702164431	0.0147312978355691	0	0	0	0	0
65	3	549	0.985881455100483	0.0132281862121598	0	0	0	0	0
68	3	575	0.988456865127582	0.011543134872418	0	0	0	0	0
71	3	603	0.988829935772131	0.0111700642278693	0	0	0	0	0
74	3	624	0.986780879864636	0.0132191201353638	0	0	0	0	0
77	3	662	0.955729610080027	0.0442703899199728	0	0	0	0	0
78	3	670	0.950917102162107	0.0342248181166103	0.00081975612255354	0	0	0	0
82	3	696	0.949653411163809	0.0223762617049739	0	0	0	0	0
85	3	724	0.956873614190687	0.0184035476718404	0	0	0	0	0
88	3	749	0.969559164733179	0.00584686774941995	0.000649651972157773	0	0	0	0
91	3	768	0.979090909090909	0.0071969696969697	0.000454545454545455	0	0	0	0
94	3	794	0.986569849633723	0.0082894229533479	0.00038555455596967	0	0	0	0
97	3	817	0.990700122828566	0.00693104053342692	0	0	0	0	0
100	3	837	0.989918414918415	0.00932400932400932	0	0	0	0	0
103	3	864	0.989902462080522	0.00910926825076269	0.000386714218192756	0	0	0	0
106	3	888	0.985375626043406	0.0146243739565943	0	0	0	0	0
109	3	911	0.98679268903355	0.0112669003505258	0.000438157235853781	0	0	0	0
112	3	935	0.986677462093331	0.012071249815987	0	0	0	0	0
114	3	962	0.988247963292443	0.00983238130911134	0	0	0	0	0
117	3	984	0.98671855695577	0.011119347664937	0	0	0	0	0
120	3	1008	0.985509088597941	0.0144909114020592	0	0	0	0	0
123	3	1032	0.988516980210115	0.0106889811873931	0	0	0	0	0
126	3	1057	0.988946684005202	0.00986129172084959	0.000433463372345037	0	0	0	0
129	3	1078	0.984979953324158	0.0132846627969601	0.000359044940458381	0	0	0	0
132	3	1102	0.985438803620622	0.0116096025186934	0.000590318772136954	0	0	0	0
135	3	1129	0.983518055058992	0.0150875938505542	0.000214515552377547	0	0	0	0
138	3	1152	0.986630191877938	0.0121368575171457	0	0	0	0	0
141	3	1176	0.631578947368421	0	0.368421052631579	0	0	0	0
144	3	1200	0.985799358680715	0.0137120171018476	0	0	0	0	0
147	3	1226	0.989557015327607	0.00970186963112683	0.000202122283981809	0	0	0	0
150	3	1248	0.981397970687711	0.0169109357384442	0.00169109357384442	0	0	0	0
153	3	1271	0.98742665549036	0.0125733445096396	0	0	0	0	0
156	3	1295	0.984864223178513	0.0151357768214869	0	0	0	0	0
157	3	1319	0.986559594251902	0.0125105663567202	0.000507185122569738	0	0	0	0
160	3	1345	0.990744713453877	0.0092552865461232	0	0	0	0	0
3001	4	0	0	0.465325884543762	0	0	0	0	0.451769087523277
3002	4	19	0	0.589977669775384	0	0	0	0	0.346414028635229
3005	4	46	0	0.272678939323453	0.00139562703528943	0	0	0	0.627699873728983
3008	4	67	0	0.450238948626045	0	0	0	0	0.474970131421744
3011	4	90	0	0.516192560175055	0	0	0	0	0.447858705845577
3014	4	115	0	0.471143785450741	0.000963709455366485	0	0	0	0.503249077592378
3017	4	138	0	0.792300537102049	0.00114021664116182	0	0	0	0.189636030845861
3020	4	164	0	0.652714272562678	0	0	0	0	0.310583975204836
3023	4	188	0	0.662495340539965	0.000798764577453539	0	0	0	0.319053197720858
3026	4	214	0	0.706728808622196	0.0015729682493446	0	0	0	0.267812408971745
3029	4	236	0	0.659634146341463	0.00109756097560976	0	0	0	0.31280487804878
3032	4	261	0	0.663647591601482	0.000791715489121829	0	0	0	0.318206289387846
3035	4	285	0	0.50599434563218	0.00150305980030777	0	0	0	0.475503703968794
3038	4	310	0	0.489819837921104	0.00157390663719778	0	0	0	0.457437546045141
3041	4	334	0	0.819094430791019	0.00158287166243179	0	0	0	0.148581663681426
3044	4	356	0	0.715501652428759	0.00102887073642202	0	0	0	0.204464675438049
3047	4	382	0	0.353006907761073	0.00111743193823649	0	0	0	0.606900988757958
3050	4	404	0	0.719991895568613	0.00136038669715477	0	0	0	0.243480274392891
3053	4	425	0	0.225117569963765	0	0	0	0	0.757574589468815
3056	4	452	0	0.533498403129149	0	0	0	0	0.384074353177594
3059	4	476	0	0.356257611576761	0.00175514005301239	0	0	0	0.61852568235547
3062	4	500	0	0.52380387035498	0.00154339309034786	0	0	0	0.449087815109423
3065	4	524	0	0.336532777887241	0.00154811833253582	0	0	0	0.588397556787795
3068	4	548	0	0.36137257728986	0	0	0	0	0.602067928569957
3071	4	574	0	0.29222315806361	0	0	0	0	0.648497974571853
3074	4	598	0	0.522049209556639	0.000808272910971116	0	0	0	0.433020325686438
3077	4	619	0	0.49139451438302	0	0	0	0	0.46360153256705
3080	4	641	0	0.321402357411165	0.000777168516039895	0	0	0	0.641142437718579
3083	4	668	0	0.33926471567083	0.000931863060504537	0	0	0	0.598167335981008
3086	4	692	0	0.100559263936496	0.00158758794876421	0	0	0	0.00119069096157316
3089	4	717	0	0.103131487125127	0	0	0	0	0.00194337705931717
3092	4	740	0	0.164067588796506	0.000881259818383846	0	0	0	0.00141767883826967
3095	4	764	0	0.169371504146805	0	0	0	0	0.700796296806547
3098	4	788	0	0.138819095477387	0	0	0	0	0.327093802345059
3101	4	812	0	0.0736165773626061	0	0	0	0	0.839157854805823
3104	4	836	0	0.138732527986845	0	0	0	0	0.759281512870786
3107	4	861	0	0.11895198665266	0	0	0	0	0.806803435704134
3110	4	884	0	0.0641954566138122	0.00168014281213903	0	0	0	0.803913332633274
3113	4	908	0	0.146534802959384	0.0018496149781066	0	0	0	0.266495545825155
3116	4	932	0	0.216920486722277	0.00133925154970536	0	0	0	0.347172266013622
3119	4	956	0	0.253031155676063	0.00138128613086407	0	0	0	0.518647362766665
3122	4	979	0	0.572705338634587	0.00152920787032317	0	0	0	0.331396336697591
3125	4	1004	0	0.483937051867027	0.001583015178322	0	0	0	0.401340906974579
3128	4	1027	0	0.490550454258369	0.00223485400573289	0	0	0	0.326142933488801
3131	4	1052	0	0.55173849677285	0.00133250052050802	0	0	0	0.342410993129294
3134	4	1076	0	0.614614312267658	0.00120817843866171	0	0	0	0.333062267657993
3137	4	1099	0	0.633731366580816	0.00132677749161008	0	0	0	0.295299045240511
3140	4	1123	0	0.299371852493637	0	0	0	0	0.590431580657389
3143	4	1147	0	0.269826942231076	0	0	0	0	0.507999252988048
3146	4	1169	0	0.466260339573357	0.00179582063561167	0	0	0	0.311874183717893
3149	4	1193	0	0.091767839444995	0	0	0	0	0.837431863230922
3152	4	1217	0	0.469600422460834	0.00168984333744059	0	0	0	0.261186410843161
3155	4	1243	0	0.105287815847831	0.00143673673361027	0	0	0	0.761657869256957
3158	4	1265	0	0.419907256752359	0	0	0	0	0.408558411975268
3161	4	1289	0	0.260148266880385	0	0	0	0	0.616229212582649
3164	4	1314	0	0.224402345511953	0.00105247331228387	0	0	0	0.388487946674686
3167	4	1339	0	0	0.945606694560669	0	0	0	0.0543933054393305
2235	5	0	0	0.0503333333333333	0.687666666666667	0	0	0	0
2238	5	17	0	0.0150229048773915	0.897062786310967	0	0.000202101859337106	0	0
2241	5	41	0	0.0257356875334403	0.515569823434992	0	0	0	0
2244	5	65	0	0.0142249750669256	0.824051230906514	0	0	0	0
2246	5	92	0	0.00496576028192704	0.965199631572624	0	0	0	0
2249	5	114	0	0.00251964468739324	0.979458489921421	0	0	0	0
2252	5	138	0	0.00958325452367442	0.973740621650589	0	0	0	0
2255	5	162	0	0.0212969128899722	0.951287238186182	0	0	0	0
2258	5	185	0	0.0488785272127985	0.93632928692017	0	0	0	0
2261	5	211	0	0.030091348737238	0.95889306824288	0	0	0	0
2264	5	236	0	0.0233369268818568	0.97013127021371	0	0	0	0
2267	5	258	0	0.0107320812571867	0.983518589497892	0	0	0	0
2270	5	282	0	0.0190696330540306	0.97479052297024	0	0	0	0
2273	5	307	0	0.00475773131338425	0.993364216852385	0	0	0	0
2276	5	330	0	0.0156694294875673	0.975981608082764	0	0	0	0
2279	5	354	0	0.0184242960528395	0.978383844768195	0	0.000316025661283696	0	0
2282	5	380	0	0.030363748458693	0.964858199753391	0	0	0	0
2285	5	404	0	0.0425032328319608	0.934016198189614	0	0	0	0
2288	5	429	0	0.0309275239876893	0.955222979904653	0	0	0	0
2291	5	450	0	0.0206426899340285	0.973945824339525	0	0	0	0
2294	5	482	0	0.0535950135551591	0.943879324327456	0	0	0	0
2296	5	497	0	0.0742900488313659	0.921609064618594	0	0	0	0
2299	5	528	0	0.113171630334664	0.880196499846485	0.000798280626343261	0	0	0
2301	5	546	0	0.106362089278701	0.891739756512633	0	0	0	0
2304	5	571	0	0.26264880952381	0.699404761904762	0	0	0	0
2306	5	605	0	0.165443084909158	0.826918798665184	0	0	0	0
2308	5	618	0	0.252133348503812	0.741267493457731	0	0	0	0
2311	5	642	0	0.0846851718336938	0.911079067531843	0	0	0	0
2314	5	666	0	0.0503174229955326	0.924131985265303	0	0	0	0
2317	5	690	0	0.0520501592356688	0.943471337579618	0	0	0	0
2320	5	716	0	0.0433569777636088	0.947915836454929	0	0	0	0
2323	5	739	0	0.03402996717262	0.953911658595248	0	0	0	0
2326	5	762	0	0.0792445406256148	0.914617351957505	0	0	0	0
2329	5	786	0	0.140266106442577	0.856652661064426	0	0	0	0
2332	5	811	0	0.16479937467431	0.833663366336634	0	0	0	0
2335	5	834	0	0.0936065352416959	0.903625438833378	0	0	0	0
2338	5	858	0	0.0282714828169374	0.95765659402023	0	0	0	0
2341	5	882	0	0.0214604066182307	0.94386104157763	0	0	0	0
2344	5	906	0	0.00853147714672909	0.86549833682395	0	0	0	0
2346	5	932	0	0.0117121282169826	0.965557096625058	0	0	0	0
2349	5	954	0	0.00295674285207416	0.987522545164247	0	0	0	0
2352	5	978	0	0.00161800914526908	0.970547543674522	0	0	0	0
2355	5	1001	0	0.00327039017176658	0.9931748379024	0	0	0	0
2358	5	1026	0	0.0143250022666143	0.981020883072925	0	0	0	0
2361	5	1050	0	0.0242221672031031	0.974704959973591	0	0	0	0
2363	5	1075	0	0.00736462093862816	0.947024239298608	0	0	0	0
2365	5	1103	0	0.00406084826608225	0.941665592368184	0	0	0	0
2368	5	1125	0	0.00919474585950885	0.982010279840091	0	0	0	0
2371	5	1146	0	0.0187185557857354	0.97758212488902	0	0	0	0
2374	5	1169	0	0.0428139381985536	0.954714003944773	0	0	0	0
2376	5	1196	0	0.099297953355545	0.898887434554974	0	0	0	0
2379	5	1219	0	0.185104052573932	0.808373991835109	0	0	0	0.000149357761625012
2382	5	1243	0	0.108914153896853	0.885703300928214	0	0	0	0
2385	5	1268	0	0.0163628611022279	0.886312759833706	0	0	0	0
2388	5	1292	0	0.0091866028708134	0.978851674641148	0	0	0	0
2391	5	1313	0	0.0802615106412575	0.909398618259378	0	0	0	0
1758	6	0	0.340121438580103	0.0225128444652032	0.62316674451191	0	0	0	0
1759	6	17	0.117122515155787	0.0120541378824193	0.852601156069364	0	0	0	0
1762	6	43	0.180799112097669	0.0124676285608583	0.78457269700333	0	0	0	0
1765	6	64	0.369730859038958	0.0234730244561878	0.579820572692639	0	0	0	0
1768	6	89	0.694600044812906	0.0185973560385391	0.249906639778923	0	0	0	0
1771	6	115	0.77075178159189	0.0196393321957911	0.175582990397805	0	0	0	0
1774	6	136	0.0493721461187215	0.0335045662100457	0.41689497716895	0	0	0	0
1777	6	160	0.0379024966965714	0.0221851310939565	0.915745183948814	0.00472911885388414	0	0	0
1780	6	184	0.0343846629560915	0.00946196660482375	0.829004329004329	0.066295609152752	0	0	0
1783	6	208	0.0203590192644483	0.00499854057209574	0.872810858143608	0.0603473438412142	0	0	0.00711471103327496
1786	6	235	0.0459343318453002	0.0149359589469732	0.871208644499145	0.0286203012224123	0	0	0.00225291000876132
1789	6	250	0.0409075973860027	0.0648935781826147	0.873973202876857	0	0	0	0
1792	6	280	0.000884924427453895	0.00502637074793813	0.0341580828997204	0	0	0	0
1795	6	307	0.197180790034421	0.0350762170136043	0.698082281593181	0.00196689067366006	0	0	0
1798	6	328	0.00171032871683631	0.00325379609544469	0.0140163524111463	0	0	0	0
1801	6	352	0.00640265591652834	0.0662793455062841	0.901588807208916	0.000474270808631729	0	0	0
1804	6	377	0.0473037542662116	0.082320819112628	0.85037542662116	0	0	0	0
1807	6	405	0.169214266559399	0.0905068382944489	0.706623759721105	0	0	0	0
1809	6	428	0.140141655063866	0.101640535141352	0.712936618439373	0	0	0	0
1812	6	447	0.0978798916596619	0.0561315027552069	0.82254599794527	0	0	0	0
1815	6	472	0.164100985221675	0.0455665024630542	0.766112479474548	0	0	0	0
1818	6	495	0.119620837178089	0.0583004781478064	0.800016777116014	0	0	0	0
1821	6	520	0.334788589199211	0.0427306979247653	0.601608755457209	0	0	0	0
1824	6	545	0.369205141905271	0.0317440362070591	0.571455511204702	0	0	0	0
1827	6	569	0.340969222010114	0.0282661844000134	0.607689473860478	0	0	0	0
1830	6	595	0.0136750502056039	0.0492493066845175	0.757578655446113	0	0	0	0
1833	6	617	0.0190738112136267	0.0385024840312278	0.753785190442394	0	0	0	0
1835	6	632	0.0654534214288474	0.0477956802287392	0.865306595572041	0	0	0	0
1838	6	664	0.0671783210157286	0.0476596551070684	0.869338639378435	0	0	0	0
1841	6	690	0.113444016278316	0.0421363489033745	0.822991320632405	0.000432167681060251	0	0	0
1844	6	715	0.201351748457244	0.0440787540405525	0.725066118131061	0.00358507199529827	0	0	0
1847	6	737	0.221806227741759	0.042735823212492	0.713450826408547	0.00173500136973792	0	0	0
1850	6	760	0.387912192340587	0.0277487408533688	0.556115176280528	0.0058918559346194	0	0	0
1853	6	788	0.55367729530524	0.0299631469315815	0.395689793302355	0	0	0	0
1856	6	808	0.530709983213192	0.0280932161548336	0.420855139725486	0	0	0	0
1859	6	833	0.409321070579725	0.0248010747132376	0.543866900899039	0	0	0	0
1861	6	858	0.102624752021975	0.0191515336487105	0.869220204486495	0	0	0	0
1864	6	884	0.0183237558278217	0.0103545484115797	0.346524991868156	0.296758104738155	0	0	0.0544291445299794
1867	6	905	0.0255009107468124	0.00700136612021858	0.356728142076503	0.276810109289617	0	0	0.00648907103825137
1870	6	921	0.0550127158345603	0.0151251505822514	0.429326730022755	0.244746352563245	0	0	0.050127158345603
1873	6	956	0.0510079699953118	0.0141584622597281	0.56319737458978	0.204313173933427	0	0	0.0353023909985935
1876	6	973	0.0147801154948916	0.00904575374550741	0.427734927108993	0.333642935024028	0	0	0.100432096272665
1879	6	1009	0.0549787007454739	0.011115548455804	0.88917731629393	0.0208333333333333	0	0	0.00712193823216187
1881	6	1024	0.104958985831469	0.0208177976634352	0.847936863037534	0.00727069351230425	0	0	0.00379070345513299
1884	6	1048	0.295028126201041	0.024632263023654	0.646797805806925	0.000803605744034101	0	0	0
1887	6	1072	0.388815343385748	0.0248619676471538	0.570146265861612	0.000419747505731168	0	0	0
1889	6	1099	0.77860149225177	0.0174574325616989	0.189592500478286	0	0	0	0
1892	6	1115	0.78670084554463	0.0226881432452079	0.17083062325439	0	0	0	0
1894	6	1146	0.859441042008108	0.0233330458035021	0.0982058138531873	0	0	0	0
1897	6	1168	0.915188946547388	0.0129254082964567	0.0626532106586865	0	0	0	0
1900	6	1193	0.948812245303648	0.0229102474903091	0.021071464069178	0	0	0	0
1903	6	1226	0.926637483787289	0.0281020319930826	0.0275616083009079	0	0	0	0
1905	6	1240	0.932744959092959	0.0229015009985183	0.0333054177671842	0	0	0	0
1906	6	1268	0.879136690647482	0.0300850228907783	0.0752997601918465	0	0	0	0
1912	6	1312	0.824487651077246	0.0378349973725696	0.106104396566824	0	0	0	0
1915	6	1336	0.689942306548504	0.0509129840004758	0.234045084161066	0	0	0	0
1446	7	0	0.957121668389591	0.0319115465863634	0.00274169625601151	0	0	0	0
1447	7	25	0.969252992158481	0.0192598706837254	0.00615628009354794	0.000687852524418765	0	0	0
1450	7	50	0.968282192373309	0.0120864069971406	0.0136242400941923	0.000288343705697191	0	0	0
1453	7	69	0.976001927072356	0.0134593959832586	0.00638342717774231	0.000120442022221553	0	0	0
1456	7	95	0.977787293261254	0.0114007386394048	0.00529893486056843	0.000321147567307178	0	0	0
1459	7	119	0.985660377358491	0.00614818223653935	0.00515416474919466	0.000257708237459733	0	0	0
1462	7	143	0.984595806108494	0.0114914146786203	0.00153851998176569	0	0	0	0
1465	7	168	0.984107057000908	0.00820022437095999	0.00387307014263582	0.000347240771408729	0	0	0
1468	7	191	0.892235438256164	0.0660319567103987	0.0160294042574914	0.00844861912297718	0	0	0
1471	7	218	0.416417852572802	0.0863546473302571	0.248439257047578	0.197138314785374	0	0	0
1474	7	242	0.23456272701872	0.0485237962186831	0.360435875943001	0.339061190276614	0	0	0.00153674210673372
1477	7	262	0.191959674420526	0.0743709457505268	0.290873032268727	0.291451472957898	0.0965995950915176	0	0.010494566789241
1480	7	286	0.0161438929615831	0.000801185754917278	0.0888915595080719	0.275688018267035	0.142851420101751	0.0106157112526539	0.0419020149821736
1483	7	312	0.00233538391433128	0	0.0190248348143085	0.0847573479152427	0.0702323991797676	0.0517771701982228	0.0959216222374117
1486	7	342	0.0161625250917145	0	0.480653422855956	0.188966567453451	0.0101405136014397	0.00806395791513809	0.175849657368312
1489	7	361	0.0600362578523547	0.000843205868712846	0.866646991863063	0.0557780682153548	0.00130696909650491	8.43205868712846e-05	0.0128167292044353
1492	7	386	0.133233532934132	0.00329341317365269	0.849035262807718	0.00671989354624085	0.00439121756487026	0	0.0011643379906853
1495	7	405	0.220198506088202	0.00504792114328592	0.745386950441693	0.00259217572222791	0.0240458405811931	0	0.00027286060233978
1498	7	429	0.55288357381169	0.00545950864422202	0.406690064560856	0.00775596862949001	0.0220980111789939	0	0.000563282637895923
1501	7	453	0.673425935313799	0.0054074149177059	0.264929534624354	0.0202440095981615	0.0262259623508736	0	0.00118287201324817
1504	7	477	0.790494159206776	0.00461643450684437	0.14415318533981	0.0138894464292883	0.0178635943960499	0.000200714543775842	0.00429529123680302
1507	7	501	0.597042796791771	0.00450009183860895	0.207249127533215	0.0468376905651136	0.0615012551276557	0.00511234923161697	0.0216739117124839
1510	7	526	0.901862940785096	0.00602498706291121	0.040215864567162	0.022843202483921	0.00983218747689805	0.00332667997338656	0.00539661417904931
1513	7	554	0.615634167385677	0.00811044003451251	0.182881794650561	0.0803796376186368	0.0476617773943054	0.00800690250215703	0.0127006039689387
1516	7	574	0.827299086523658	0.0103535871908037	0.0937981114646413	0.0353972082520784	0.0144334393923843	0.00110335625577338	0.00543980293544083
1519	7	599	0.689643089552986	0.00812601157998365	0.231316013415428	0.038761242095076	0.0156346465101533	0.000350402963407919	0.00362083062188183
1522	7	621	0.729442763226547	0.015574454763644	0.190597933841177	0.0335750808723782	0.0145831159344673	0.000573933006365439	0.00320880726286132
1524	7	645	0.481404284171668	0.0107983224931569	0.115140252630522	0.114738454584265	0.0465081238542478	0.0110745586499586	0.0258908616056854
1527	7	669	0.379018712243996	0.00719021659054074	0.067069397377339	0.0861941947841462	0.0774716369529984	0.0130543686459408	0.0109621334904965
1530	7	696	0.621909384290905	0.0179655934744492	0.0317383681040836	0.095672502731685	0.0211927934337916	0.011358727415953	0.0111808502528397
1533	7	728	0.0295739671687038	0.00509562356887155	0.0954945657432193	0.0938497758570645	0.00993324088109137	0	0.0152223691424517
1536	7	743	0.0182858002859508	0.00348659292146387	0.52858253693531	0.18017407881205	0.0950911781674066	0	0.00943135926957132
1539	7	767	0.00356316809401763	0	0.170094392698631	0.257673313746327	0.105394761517785	0.0100018753516284	0.0305057198224667
1542	7	789	0	0	0.0144214162348877	0.163557858376511	0.0268566493955095	0.0472366148531952	0.0304835924006908
1545	7	815	0	0	0.00593912397921307	0.177616926503341	0.0464922048997773	0.0607832219747587	0.0333147735708983
1548	7	841	0	0	0.0020066889632107	0.659383128948346	0.00780379041248606	0.0084726867335563	0.0978818283166109
1551	7	865	0	0	0.00550730777377674	0.102661865423992	0.0511191131822354	0.000776671609122361	0.037845089317235
1554	7	888	0	0	0.00452099031216362	0.261356297093649	0.0745604592752063	0.00222461428058845	0.0295658414065303
1557	7	908	0	0	0.00478325859491779	0.345675848814862	0.0700405722827248	0.0182361733931241	0.0368567157804826
1560	7	932	0.00171969045571797	0	0.0182551756068523	0.32667504464581	0.0691844698723461	0.0314174217871552	0.0490111779879622
1563	7	958	0.00258933195235629	0	0.00466079751424133	0.625496288624202	0.0125151044363887	0.0559295701708959	0.0412566891075436
1565	7	982	0.00329828901257473	0.0145330859616574	0.487219130076273	0.229231086373944	0.141929499072356	0.0667903525046382	0
1568	7	1006	0	0	0.157655329267032	0.319135738653985	0.070608911402874	0.106792101726455	0.0239842861573452
1571	7	1033	0	0	0.11766644693474	0.389419907712591	0.0613052076466711	0.0941001977587343	0.0444957152274225
1574	7	1055	0.0026782035434693	0	0.0667490729295426	0.339822826534817	0.0514009064688916	0.0786979810465595	0.0611866501854141
1577	7	1078	0.00139428343790459	0	0.0455631909172393	0.383975699631511	0.0532815456627826	0.054128074892939	0.0695647843840255
1580	7	1101	0.00182953756860766	0	0.0747586903034509	0.350072550627721	0.042710239101634	0.0509747019115513	0.0618888398208315
1583	7	1133	0.00175131348511384	0	0.345475773496789	0.340572095738471	0.102159953298307	0.0021015761821366	0.16450671336836
1585	7	1152	0.00144186046511628	0	0.238883720930233	0.379674418604651	0.0983720930232558	0.0187441860465116	0.0918139534883721
1588	7	1173	0.000867665978517787	0	0.130449091942674	0.417885886964067	0.0686652903689076	0.0403315082428268	0.0790174430781199
1591	7	1201	0.00131886832588811	0	0.0687513295043608	0.43633269517124	0.0443309934056584	0.00995532865347798	0.138013188683259
1594	7	1221	0.00145278450363196	0	0.0243744955609362	0.444498251277912	0.061877858488028	0.0121603443637342	0.161420500403551
1597	7	1245	0	0	0.062485549132948	0.451040462427746	0.0994797687861272	0.0430635838150289	0.119306358381503
1600	7	1269	0.0028981507038366	0	0.028981507038366	0.404844051890698	0.0630002760143527	0.104954457631797	0.0990201490477505
1603	7	1293	0.00413407110602302	0	0.0287476944603447	0.327227628315207	0.068689181453921	0.11651720409591	0.0720600394326782
1606	7	1318	0.00224258970358814	0	0.0147230889235569	0.338728549141966	0.0616224648985959	0.106474258970359	0.0585023400936037
1608	7	1342	0.00239980801535877	0	0.0671146308295336	0.498040156787457	0.0365570754339653	0.023518118550516	0.101191904647628
328	8	0	0.977807546327305	0.00571556150926546	0.0130162982808663	0.00122795266800625	0	0	0
329	8	17	0.983247238791061	0.00879020519992009	0.00482319700904706	0.000485173663631953	0	0	0
330	8	22	0.986862239321471	0.00647051108293621	0.00316967603724916	0.00102741223276352	0	0	0
331	8	30	0.982817315633624	0.00336401909634792	0.00940716717361964	0.0013899240577725	0	0	0
332	8	42	0.957656532000555	0.0169651534083021	0.00894071914480078	0.011550742746078	0	0	0
333	8	54	0.947033944257673	0.00607309402450927	0.038997939485956	0.00633336948270253	0	0	0
334	8	59	0.903375676311456	0.0116443189837685	0.040666901905434	0.0395495177605269	0	0	0
335	8	69	0.809696767744085	0.0172609130289903	0.093402199266911	0.0729423525491503	0	0	0
336	8	80	0.418920186325695	0.0212586363210054	0.306812142432863	0.229859005220871	0	0	0
337	8	89	0.503422152560084	0.0113113897596656	0.23594566353187	0.224712643678161	0	0	0
338	8	93	0.705819004200022	0.0104462074164483	0.206339519689845	0.0700183077861938	0	0	0
339	8	100	0.694834514832709	0.0158260712511853	0.10739603558044	0.168713595520838	0	0	0
340	8	104	0.147119479336851	0.0167394273776683	0.237378471757238	0.545705332511985	0	0	0
341	8	113	0.0969189680332608	0.0140147030479914	0.493460723037529	0.353065888377984	0	0	0
342	8	123	0.150408516959643	0.0166130230255014	0.287794008417925	0.490715523644466	0	0	0
343	8	128	0.213553873970401	0.00808053751199804	0.421616553940936	0.320944663943392	0	0	0
344	8	138	0.257906835416281	0.00969693767009274	0.451845588818136	0.251063492482892	0	0	0
345	8	149	0.496586697874	0.0134302989774025	0.314386023572682	0.155535122182284	0	0	0
346	8	155	0.142885641613885	0.0146875467557728	0.427160740112713	0.382350007480924	0	0	0
347	8	165	0.168069611274	0.00898515085595385	0.488666099183455	0.321100917431193	0	0	0
348	8	173	0.301828608526293	0.0102791603549015	0.532433455961913	0.146964942653105	0	0	0
349	8	177	0.406318944345003	0.014777504891146	0.459726095824835	0.107480331349124	0	0	0
350	8	188	0.0116792380687546	0.00305884806562619	0.831867635301887	0.117522333066843	0	0	0
351	8	195	0.0113559194144722	0.00143363766694333	0.905493095902814	0.0732287029351845	0	0	0
352	8	202	0.0193109610802224	0.00273034154090548	0.928216838760921	0.0415011914217633	0	0	0
353	8	212	0.0206988861800277	0.00267699220804054	0.938094555189063	0.0316936756059085	0	0	0
354	8	221	0.0342847198050818	0.00400278454577097	0.923120431604594	0.0312826313957536	0	0	0
355	8	227	0.042469165805942	0.00473904854486907	0.925694149097758	0.0219636672944893	0	0	0
356	8	239	0.0720296456419362	0.0111557168223578	0.87203736586119	0.0291824287809774	0	0	0
357	8	246	0.132046138415246	0.0106820461384152	0.839217652958877	0.00847542627883651	0	0	0
358	8	263	0.227642689998983	0.0213653474412453	0.729372265744226	0.00376437073964798	0	0	0
359	8	265	0.460831187936741	0.0192297588399096	0.49072663269059	0.00262701623496033	0	0	0
360	8	273	0.67984060621897	0.0138489678599425	0.293702639142932	0.00274366344395088	0	0	0
361	8	283	0.737962446551404	0.0179401375720394	0.233965421081986	0.000743632645473136	0	0	0
362	8	290	0.811170392381982	0.015127980009455	0.164179104477612	0.00256635375160397	0	0	0
363	8	296	0.879719444858976	0.00925235039546336	0.101576879072775	0.00104462020593941	0	0	0
364	8	307	0.918951061425938	0.0136766367366355	0.0594041743473866	0.000356781827912232	0	0	0
365	8	313	0.957514876191695	0.00934160854821166	0.029432465288886	0	0	0	0
366	8	320	0.961525334326228	0.00688820627385274	0.0277389928325421	0	0	0	0
367	8	330	0.964476633902397	0.00806173478185894	0.0208656664942231	0.000560441455423349	0	0	0
368	8	335	0.981064483111566	0.00629477993858751	0.00885363357215967	0	0	0	0
369	8	341	0.976602762317048	0.00226757369614512	0.0178829107400536	0	0	0	0
370	8	354	0.99201471445875	0.00354403122336369	0.00269166928356736	0	0	0	0
371	8	362	0.983879015852301	0.00583426092964342	0.00633324377231029	0	0	0	0
372	8	368	0.990996120858394	0.00302501868393893	0.00270472258799246	0	0	0	0
373	8	377	0.989093090472815	0.00370834923924306	0.00305393466761193	0	0	0	0
374	8	383	0.992239317781889	0.00369986012723909	0.00130848711816992	0	0	0	0
375	8	392	0.9948210275448	0.00174160135661579	0.00169576974196801	0	0	0	0
376	8	402	0.997466167578462	0.000921393607831846	0.000921393607831846	0	0	0	0
377	8	411	0.995697276906755	0.00218083225274078	0.000943062595779795	0	0	0	0
378	8	417	0.996382200426096	0.00144711982956144	0.000683362141737348	0	0	0	0
379	8	427	0.996290688872067	0.00155185465556397	0.000908402725208176	0	0	0	0
380	8	437	0.992612530065285	0.00143168021990608	0.00206161951666476	0	0	0	0
381	8	452	0.997364288918798	0.000841184387617766	0.000560789591745177	0	0	0	0
382	8	463	0.997535338890903	0.000471185212033345	0.00105110547299746	0	0	0	0
383	8	467	0.993221227669376	0.000599228493314857	0.000711583835811393	0	0	0	0
384	8	476	0.997489910424254	0.000393739541293434	0.000787479082586869	0	0	0	0
385	8	485	0.99777790122771	0	0.000555524693072607	0	0	0	0
386	8	489	0.996737034656647	0	0.000741583032580215	0	0	0	0
387	8	498	0.993524858588866	0.00107919023518904	0.00040934802024412	0	0	0	0
388	8	504	0.994890390637877	0.000769188506126037	0.000494478325366738	0	0	0	0
389	8	510	0.990791707392356	0.00102885950923401	0.000617315705540408	0	0	0	0
390	8	521	0.991884876958964	0.00249696093570326	0	0	0	0	0
391	8	528	0.993781151401527	0.00246924870821711	0.000594448763089304	0	0	0	0
392	8	534	0.990586044586976	0.00103450059483784	0.000724150416386489	0	0	0	0
393	8	552	0.991123829849154	0.00358927098995974	0.000533540282291313	0	0	0	0
394	8	558	0.991562305710987	0.00324185096367351	0.000355271338484768	0	0	0	0
395	8	562	0.99257046267542	0.00369511380164315	0	0	0	0	0
396	8	570	0.99312502754396	0.00299678286545326	0	0	0	0	0
397	8	580	0.995245299330019	0.00248541171385347	0.000486276204884374	0	0	0	0
398	8	584	0.995613303135058	0.00162117058052211	0.000715222314936226	0	0	0	0
399	8	595	0.995399490565057	0.00135156209388158	0.000987679991682695	0	0	0	0
400	8	599	0.994281944138993	0.00127556630745547	0.000703760721354739	0	0	0	0
401	8	608	0.991907211428197	0.00114675141705711	0.000556993545427738	0	0	0	0
402	8	616	0.996593964744547	0.00119510008963251	0.000627427547057066	0	0	0	0
403	8	626	0.996115588470195	0.00127060190227256	0.000653452406883032	0	0	0	0
404	8	632	0.981748852361913	0.00122167925366504	0.000444247001332741	0	0	0	0
405	8	633	0.987903533541937	0.00633442723040525	0.00122109440586125	0	0	0	0
406	8	652	0.993544137022398	0.00289855072463768	0.000922266139657444	0	0	0	0
407	8	657	0.991917303568483	0.00318909110903393	0.000714796283059328	0	0	0	0
408	8	666	0.991215605218964	0.00465056194290143	0.00180855186668389	0	0	0	0
409	8	671	0.961077378172194	0.0172037988478904	0.0144013700762883	0	0	0	0
410	8	680	0.982678328032712	0.0049409359382099	0.00840527033166742	0	0	0	0
411	8	690	0.98951950060134	0.00418074566176049	0.00286352442586335	0	0	0	0
412	8	698	0.980104791555927	0.00645455235781001	0.0030374364036753	0	0	0	0
413	8	705	0.95811205026554	0.0299947640062832	0.00560999326800808	0	0	0	0
414	8	717	0.964955540611223	0.0234626018082642	0.00657550623925876	0	0	0	0
415	8	722	0.965495995070856	0.0227972889710413	0.00744972833697418	0	0	0	0
416	8	729	0.946334089191232	0.0305870496346687	0.0103804484756866	0	0	0	0
417	8	738	0.972626102037867	0.0192513368983957	0.00387339210868623	0	0	0	0
418	8	749	0.948685078016263	0.0332576368031646	0.0069591971284155	0	0	0	0
419	8	762	0.968651483456586	0.0221855572905925	0.0049203028785245	0	0	0	0
420	8	766	0.973475591583716	0.0163020802288848	0.00524527627108541	0	0	0	0
421	8	775	0.960991598190379	0.024697627181239	0.00803249930754316	0	0	0	0
422	8	786	0.945180827132722	0.0262675203322374	0.01785776085828	0	0	0	0
423	8	796	0.962376807423926	0.0160420113660888	0.0173368822386879	0	0	0	0
424	8	800	0.960916226173314	0.0211036360724011	0.0134550696780394	0	0	0	0
425	8	801	0.968601869971733	0.0110893672537508	0.0146118721461187	0	0	0	0
426	8	816	0.938538009388931	0.0122687285494497	0.0457611740108091	0	0	0	0
427	8	821	0.970065300316803	0.0162927523113726	0.00720889635999224	0	0	0	0
428	8	825	0.980014099400775	0.011032781106803	0.0051110327811068	0	0	0	0
429	8	834	0.915084711165544	0.0133088385384772	0.0630740967544397	0	0	0	0
430	8	845	0.979034538477075	0.0124419309230459	0.0037972126843062	0	0	0	0
431	8	849	0.98728964561473	0.00384082359928727	0.00467234211047317	0	0	0	0
432	8	859	0.980154576926173	0.00837291683439337	0.00680299492794461	0	0	0	0
433	8	866	0.981736056559309	0.0105655930871956	0.00420267085624509	0	0	0	0
434	8	873	0.989168456581774	0.00248542497698681	0.00208652961030991	0	0	0	0
435	8	881	0.987779379956741	0.0058759913482336	0.00335255948089402	0	0	0	0
436	8	905	0.992461027344748	0.00298151460942159	0.00187409489735071	0	0	0	0
437	8	914	0.980463242698892	0.00634441087613293	0.0040785498489426	0	0	0	0
438	8	920	0.966812465828321	0.00727173318753417	0.00360852925095681	0	0	0	0
439	8	921	0.990847803881512	0.0039632277834525	0.000776302349336057	0	0	0	0
440	8	930	0.986770012027262	0.0032072698115729	0.00133636242148871	0	0	0	0
441	8	940	0.979525536415836	0.00245542459957691	0.000679963735267452	0	0	0	0
442	8	945	0.989983063150254	0.00362932494556013	0.000919428986208565	0	0	0	0
443	8	956	0.991199300317044	0.00431835574505302	0.00103859188805073	0	0	0	0
444	8	962	0.986408741650257	0.00544422564577783	0.00104251129387235	0	0	0	0
445	8	969	0.980307724623221	0.00496245339494827	0.00126030562411385	0.000315076406028462	0	0	0
446	8	978	0.977641941930175	0.0121311860820501	0.00089338192077113	0	0	0	0
447	8	988	0.985665125046577	0.0078030817789273	0.000394537842754751	0	0	0	0
448	8	1002	0.991864970685493	0.00194753819000669	0.000750613677398414	0	0	0	0
449	8	1007	0.987370931461557	0.00357733271904388	0.000867232174313667	0	0	0	0
450	8	1015	0.990616359929623	0.00396570502974279	0.000754042505655319	0	0	0	0
451	8	1029	0.974738320721374	0.00869998640627124	0.000362499433594635	0	0	0	0
452	8	1039	0.978688264252819	0.0087660790852787	0.000539939653803398	0	0	0	0
453	8	1040	0.980386285372062	0.0137495633078804	0.000548984378899037	0	0	0	0
454	8	1052	0.95525055400672	0.0336335692329688	0.00200157266423619	0	0	0	0
455	8	1060	0.976769873321597	0.0161540851196024	0.000862931897414656	0	0	0	0
456	8	1064	0.967984697877144	0.0252735881596689	0.000846633846539776	0	0	0	0
457	8	1074	0.95971321270058	0.0326239520503774	0.00125184932286332	0	0	0	0
458	8	1101	0.921400316455696	0.0490901898734177	0.00510284810126582	0	0	0	0
459	8	1106	0.891678460232097	0.0552221907727144	0.00849136711010473	0	0	0	0
460	8	1112	0.855464740543623	0.062079452575556	0.0699866945447633	0	0	0	0
461	8	1125	0.915623579330202	0.0403091377481437	0.033580845582664	0	0	0	0
462	8	1133	0.877443556466833	0.0305692117710105	0.0858128101773108	0	0	0	0
463	8	1136	0.855570130235173	0.0373372060339174	0.0977466504263094	0	0	0	0
464	8	1137	0.839745331728716	0.0560968981715129	0.092530765945883	0	0	0	0
465	8	1149	0.851225140094495	0.0425777387100319	0.0996868475991649	0	0	0	0
466	8	1155	0.879527776499287	0.0507433147696415	0.0553458830027155	0	0	0	0
467	8	1173	0.881301935381103	0.0566809143281918	0.0500438049220803	0	0	0	0
468	8	1180	0.932813759742005	0.0307377049180328	0.0250268744961032	0	0	0	0
469	8	1184	0.938180909545227	0.0255872063968016	0.0267616191904048	0	0	0	0
470	8	1194	0.9452673946752	0.0223021345386163	0.0255022928969681	0	0	0	0
471	8	1205	0.951396144838768	0.0163213835344983	0.0242478832642767	0	0	0	0
472	8	1218	0.934571549176868	0.030965446541639	0.0238497256226256	0	0	0	0
473	8	1229	0.941685179308156	0.0312995874325611	0.0158679784195493	0	0	0	0
474	8	1234	0.891002334570783	0.0264839833135596	0.0716062612422978	0	0	0	0
475	8	1242	0.938910603959148	0.0372903795233892	0.0138065817677468	0	0	0	0
476	8	1250	0.94843810258388	0.0328576937909757	0.00817585807944466	0	0	0	0
477	8	1256	0.974433843751061	0.0158218178114284	0.00451566903201711	0	0	0	0
478	8	1265	0.965028435616671	0.0210084033613445	0.00577200577200577	0	0	0	0
479	8	1274	0.956014326532255	0.030906676325003	0.00458770976699264	0	0	0	0
480	8	1290	0.845924713584288	0.0705400981996727	0.0275941080196399	0	0	0	0
481	8	1293	0.975939472174412	0.0104704532415376	0.00154188181296615	0	0	0	0
482	8	1302	0.956379117811279	0.0176577331099944	0.00177973199329983	0	0	0	0
483	8	1315	0.93378345399821	0.0241600911087611	0.0240787440006508	0	0	0	0
484	8	1338	0.625879770129786	0.0913023826435075	0.0793245948214632	0	0	0	0
485	8	1343	0.851878743873661	0.048829188600472	0.0529523118014677	0	0	0	0
162	9	0	0.0185803454782987	0.0059999032273673	0.858228093095273	0.0964823148013742	0	0	0.00290317898098418
163	9	11	0.105920870607765	0.0106520335700452	0.828276307295029	0.0357834547634419	0	0	0.000415014294936826
164	9	18	0.0325234192037471	0.00878220140515222	0.854478922716628	0.0891393442622951	0	0	0.0014344262295082
165	9	29	0.0659228811900568	0.00927774515560775	0.849481307496575	0.055470737913486	0	0	0
166	9	43	0.107352879843183	0.0089252200025024	0.844309129582517	0.0220628101931017	0	0	0.000208533177628561
167	9	50	0.184664869211485	0.0142850385506835	0.759897828863346	0.0164136038976397	0	0	0
168	9	57	0.248216724844438	0.0143420852936713	0.705000758840492	0.00925785399908939	0	0	0
169	9	59	0.587617541084454	0.0172686527814395	0.374857193074963	0.0025485543545127	0	0	0
170	9	69	0.267254038179148	0.017131669114048	0.695219448523413	0.00424212759014521	0	0	0
171	9	75	0.397531787584144	0.0183246073298429	0.551608077786088	0.00635751682872102	0	0	0
172	9	92	0.559757719013148	0.0484561973703649	0.219308612793618	0.0046535677352637	0	0	0
173	9	99	0.164351258522582	0.0267083611011432	0.773927308145794	0.00615163787358384	0	0	0
174	9	106	0.0929220287660863	0.0209121877365632	0.823523845571537	0.0155185465556397	0	0	0
175	9	118	0.073807662236122	0.00886108939275476	0.878707323429763	0.0134480062548866	0	0	0
176	9	124	0.0335076407574758	0.0103569071432198	0.935624714423516	0.0106615220591968	0	0	0
177	9	130	0.0670265407107512	0.0102564102564103	0.912730544309492	0.00386864597390913	0	0	0
178	9	138	0.0635430376414846	0.0114767043958937	0.898657541458278	0.00531718873387734	0	0	0
179	9	147	0.141299959628583	0.0213161081953977	0.819378280177634	0.00500605571255551	0	0	0
180	9	154	0.175569520816968	0.0256730700564165	0.784974648289652	0.00185674498321788	0	0	0
181	9	162	0.204708699122107	0.0223020306819189	0.748381661789483	0.00359138068635275	0	0	0.000177352132659395
182	9	170	0.347162347213065	0.0274889689100776	0.606177410356545	0.00258660039559771	0	0	0
183	9	179	0.46505160703781	0.0446013155783732	0.471148189742767	0.00106957591315044	0	0	0
184	9	186	0.500638178383622	0.0375248889569613	0.436309797314545	0.00301220197069485	0	0	0
185	9	195	0.634621509714407	0.0350355664083236	0.310277099479775	0.000849347064444209	0	0	0
186	9	203	0.62883267630311	0.0291283399036356	0.263195356986421	0.00963644327639071	0	0	0.00114980289093298
187	9	210	0.314941128704831	0.0401948842874543	0.501380430369468	0.00645554202192448	0	0	0
188	9	217	0.321183306920232	0.0287662680689622	0.608942035249484	0.00413004850405801	0	0	0
189	9	225	0.378836869380343	0.0297205120255127	0.559728927669752	0.00341055056030473	0	0	0
190	9	235	0.421114188981225	0.0376115727916282	0.505016928285626	0.00584795321637427	0	0	0
191	9	241	0.471279856267174	0.0290107799619531	0.473208623969562	0.0014003381948848	0	0	0
192	9	247	0.588645280406185	0.0259404569582276	0.36976690514655	0.00263097161320102	0	0	0
193	9	251	0.40840041154754	0.012588512981904	0.559038915451189	0.00145252072868123	0	0	0
194	9	263	0.322552345303544	0.0224002807345888	0.628260615276641	0.00339220961515967	0	0	0
195	9	269	0.355108403004109	0.0142411789712342	0.609182372112796	0.00361343347031316	0	0	0
196	9	284	0.307584798150836	0.0176315648013761	0.652260388109445	0.00112885018545396	0	0	0
197	9	291	0.406574100311703	0.0177387361858884	0.551827713233211	0	0	0	0
198	9	299	0.322567230385362	0.010812309398392	0.647906847795952	0	0	0	0
199	9	306	0.293608733070616	0.0109163382705984	0.687457534991167	0	0	0	0
200	9	319	0.433754563324909	0.0134793597304128	0.54074698118506	0	0	0	0
201	9	322	0.539302510230257	0.0248579979234105	0.418188481035852	0.000366456971843889	0	0	0
202	9	331	0.633292314576575	0.0269045754558675	0.327161874930082	0	0	0	0
203	9	338	0.609196989573983	0.025685286197611	0.343229993785818	0	0	0	0
204	9	346	0.718858935626307	0.0285266093423193	0.231524517778294	0	0	0	0
205	9	354	0.742593555093555	0.0264206514206514	0.208246708246708	0	0	0	0
206	9	360	0.882584553255931	0.0152448258455326	0.0865219586067643	0	0	0	0
207	9	366	0.935084888991319	0.0219328570331105	0.0353384036260275	0	0	0	0
208	9	380	0.853540825371811	0.0190091598542303	0.110952427853836	0.00251157293410815	0	0	0
209	9	386	0.864746373842498	0.0223715479800049	0.0988691305416701	0.00147504711956076	0	0	0
210	9	391	0.556876858081677	0.0277995097272206	0.395034684191311	0.00521566786627028	0	0	0
211	9	403	0.752447032585801	0.0361789121546277	0.184115970759509	0.00284970883409739	0	0	0
212	9	410	0.836252880093425	0.0321623583625288	0.111289966227946	0.00148344538080359	0	0	0
213	9	419	0.811478144811478	0.0367589812034256	0.134356578801023	0	0	0	0
214	9	429	0.880253050158156	0.0244658188625654	0.0494480666193274	0	0	0	0
215	9	436	0.82875802523799	0.0458268762452956	0.10508449560918	0.000627259980813224	0	0	0
216	9	443	0.823848476852259	0.035916380801595	0.115548127950274	0.0002052364617234	0	0	0
217	9	451	0.802377536380406	0.0451731912277106	0.116048370567739	0.000245952039352326	0	0	0
218	9	457	0.642197374817696	0.0400461837627613	0.267926592124453	0.00364608653378707	0	0	0
219	9	464	0.492159790927758	0.0236139630390144	0.415811088295688	0.0104536120963226	0	0	0
220	9	476	0.618475904618976	0.0246234228225224	0.291923739647602	0.0103385025846256	0	0	0.00194541715302095
221	9	482	0.739880679210647	0.0189995410738871	0.2022028453419	0.007801743919229	0	0	0
222	9	498	0.789644196885302	0.0171081050358077	0.147095600772991	0.0199499829487325	0	0	0.000738888257360464
223	9	505	0.834309623430962	0.0180881879626649	0.123270035403927	0.00476343739942066	0	0	0
224	9	512	0.792423630736106	0.0252321356479612	0.151123671107523	0.00417171309379626	0	0	0
225	9	522	0.720104612987591	0.0205887262812309	0.220188080796839	0.0099604919036225	0	0	0
226	9	528	0.784074575992772	0.0194653196993963	0.167138926532791	0.00242289844359575	0	0	0
227	9	536	0.781706916379169	0.0194266469525218	0.170116642023986	0.00221784130113356	0	0	0
228	9	546	0.765623510722796	0.0235742652899126	0.17957108816521	0.00130262112787927	0	0	0
229	9	552	0.932095896777015	0.0115360433011673	0.040758863891091	0.00106612722451546	0	0	0
230	9	560	0.707443701732754	0.0195989356869362	0.24349406191187	0.00415341683431761	0	0	0.000194691414108638
231	9	573	0.874529425780319	0.0107695973314272	0.0973076006671432	0	0	0	0
232	9	581	0.784876292252294	0.0161458938320362	0.169009176443257	0.00255546521082588	0	0	0
233	9	587	0.799786818262569	0.0190679220702315	0.153786936696867	0.00130277728430153	0	0	0
234	9	596	0.644360757049054	0.0156913866357667	0.31397257628428	0.00308999613750483	0	0	0
235	9	603	0.840351285332093	0.0114574851692451	0.120507153658253	0.00238455275095964	0	0	0
236	9	611	0.698612625484077	0.0143249238635936	0.256833477459864	0.00112794676091288	0	0	0
237	9	621	0.626021941164139	0.0146390888128013	0.318391447138565	0.00814059115365802	0	0	0
238	9	627	0.857044869962847	0.0106316090311518	0.114375535867391	0.00314375535867391	0	0	0
239	9	635	0.785735978943106	0.00840251062968212	0.191131808058311	0.00151852601741243	0	0	0
240	9	645	0.854808723632463	0.0114765820521988	0.11576689309975	0.00117983553807651	0	0	0
241	9	653	0.836188992731049	0.0180685358255452	0.123727933541018	0.0019730010384216	0	0	0
242	9	659	0.886201278355684	0.020846388436312	0.0741947612482767	0.00162927685173581	0	0	0
243	9	666	0.783714457239535	0.0254325165093052	0.164983900016373	0.00278338699994542	0	0	0
244	9	673	0.930291508238276	0.0128042637548341	0.0363979071203406	0.00669461505963407	0	0	0
245	9	680	0.93032619775739	0.0116717635066259	0.0375637104994903	0.00626911314984709	0	0	0
246	9	690	0.903629597409502	0.0120825479677154	0.0648107872988256	0.00415639650089411	0	0	0
247	9	699	0.968287957581319	0.00729071071683491	0.0113184460079535	0.00193739165901907	0	0	0
248	9	705	0.962030237580993	0.00643628509719222	0.0219006479481641	0.00207343412526998	0	0	0
249	9	714	0.972804245190995	0.00624292793320067	0.0116274532755862	0.000351164696242538	0	0	0
250	9	721	0.975723281920234	0.00501962215935019	0.0071491588330139	0	0	0	0
251	9	730	0.985064345430065	0.00535429126091994	0.0021605034912484	0.00021918151360491	0	0	0
252	9	739	0.973892149161314	0.00554503026662354	0.0103507231643639	0	0	0	0
253	9	745	0.980940709123949	0.00418374677766978	0.00769133245995859	0	0	0	0
254	9	754	0.982189514021947	0.00383208500261279	0.00844800557394182	0	0	0	0
255	9	764	0.942628274518294	0.00638666378003897	0.00557479974020351	0.00124485819441438	0	0	0
256	9	771	0.943418864588376	0.00625171027427537	0.00789357357863052	0.00307323131328015	0	0	0
257	9	779	0.889210386050407	0.0110408893626742	0.0266758039544151	0.0322850833777507	0	0	0
258	9	789	0.815134125916367	0.0322066939403092	0.0716619532687186	0.0519205952609758	0	0	0
259	9	795	0.680269598799597	0.0200231225247829	0.200009839372248	0.0777310407595995	0	0	0
260	9	802	0.76717139014793	0.0228121731334363	0.145166110474673	0.0437316332121333	0	0	0
261	9	811	0.810128827332678	0.0270231050773125	0.101836474742426	0.0358588220118992	0	0	0
262	9	818	0.863099114031453	0.0273486059314509	0.0463900234811263	0.042640936087926	0	0	0
263	9	826	0.866391981667091	0.0273141825420708	0.0351380755075114	0.0484248049813662	0	0	0
264	9	834	0.8675950120729	0.0231204313167731	0.0564614824860252	0.0315549234280422	0	0	0
265	9	842	0.941289701636189	0.0138682299413772	0.00918715548166944	0.0222679149531893	0	0	0
266	9	850	0.92817896389325	0.0157770800627943	0.0315934065934066	0.0122056514913658	0	0	0
267	9	859	0.91860789510392	0.0142976705258753	0.0383596038499093	0.0108104338122472	0	0	0
268	9	867	0.957959739036388	0.00990824407773087	0.0176883089697519	0.00387258835432439	0	0	0
269	9	874	0.977266803741566	0.00822449393298775	0.00576293765022733	0.000926703541745099	0	0	0
270	9	882	0.971602919475133	0.00933274837474574	0.0108084393570773	0.000957204961512384	0	0	0
271	9	889	0.986936528948652	0.00431965442764579	0.00456350588727095	0	0	0	0
272	9	898	0.976660059464817	0.00520317145688801	0.0120416253716551	0.000718533201189296	0	0	0
273	9	906	0.9837433385369	0.00321185695573379	0.00762591735299923	0.000233263354327035	0	0	0
274	9	912	0.979883375096602	0.00288049460199995	0.0123650499988291	0	0	0	0
275	9	918	0.987214846671653	0.00243081525804039	0.00661462228870606	0	0	0	0
276	9	1147	0.129984723173366	0.0402728757309171	0.808038771532424	0.000579465837854923	0	0	0
277	9	1154	0.103107754864943	0.0311743634427341	0.842450059702456	0.00190402426824152	0	0	0
278	9	1163	0.105623928960897	0.0291582281767669	0.84636755465545	0.0010126187879732	0	0	0.000311575011684063
279	9	1170	0.208474064310624	0.0395694318587473	0.727380069747645	0.000384435840404207	0	0	0.000137298514430074
280	9	1177	0.0870437640546618	0.0284033904168829	0.789136827538488	0.0111053450960042	0	0	0.00359799342674278
281	9	1186	0.105527638190955	0.0266718206416699	0.80344027831465	0.00671627367607267	0	0	0.000241592578275995
282	9	1195	0.101733868621633	0.0118985279571769	0.847210100657474	0.00590562634549369	0	0	0.000610926863326933
283	9	1205	0.157490853930579	0.0173552244133131	0.776969751048452	0.00932452931203712	0	0	0.00410457749620773
284	9	1211	0.146715020069009	0.0139074713048377	0.812020280261953	0.00598549397929723	0	0	0.000387296669248644
285	9	1218	0.240985495458859	0.0187745696082418	0.715941439609597	0.00410058289277484	0	0	0
286	9	1226	0.268605403656366	0.017513347354797	0.688399935285553	0.000808930593755056	0	0	0
287	9	1234	0.306048156430392	0.0245462582557595	0.649175724166623	0	0	0	0
288	9	1243	0.35920507002582	0.0162350363821297	0.601713480948283	0.0005868085439324	0	0	0
289	9	1249	0.406318968521315	0.0185271227784876	0.545475665001742	0	0	0	0
290	9	1258	0.751797056250713	0.0176472825466854	0.207203438177462	0	0	0	0
291	9	1267	0.703612001165162	0.0151471016603554	0.257427905621905	0	0	0	0
292	9	1273	0.566347247035894	0.0313464349520871	0.383357695847545	0.000433111363759407	0	0	0
293	9	1283	0.296099718536389	0.0207076799356655	0.655086449537596	0	0	0	0
294	9	1292	0.352038596907502	0.0296595088385336	0.590738324040021	0.000237276070708269	0	0	0
295	9	1298	0.0523180197189008	0.00893643801132788	0.917096706524019	0.000839102160688064	0	0	0
296	9	1306	0.0317067965999218	0.0106519187680051	0.941441121029982	0.000622399260234022	0	0	0
297	9	1314	0.0326022068593657	0.00951298888867492	0.94450114579522	0.000462169500664369	0	0	0
298	9	1324	0.0961029856928911	0.0273396424815983	0.829429946149189	0.00481152216167989	0	0	0
299	9	1331	0.118184143222506	0.0212531969309463	0.844757033248082	0.00130434782608696	0	0	0
300	9	1338	0.217735801217039	0.0398073022312373	0.718084432048682	0.00190162271805274	0	0	0
301	9	1346	0.291887720652069	0.0387125815890164	0.639432815665091	0.000868139288125784	0	0	0
302	9	1355	0.428559881449549	0.0436211774215277	0.500660110467466	0.000484979118954601	0	0	0
303	9	1362	0.494166686630094	0.0388328582037707	0.44309225498886	0.000335385573629111	0	0	0
304	9	1372	0.637355122021453	0.0316031963141602	0.300662299330502	0.00176373191274926	0.000107983586494853	0	0
305	9	1378	0.812080228171865	0.0209770908087221	0.139801269666023	0	0	0	0
306	9	1386	0.813585326731292	0.0279656879838204	0.137352674524025	0.00052304902712881	0	0	0
307	9	1393	0.911157083345141	0.0125541984300167	0.060758919715476	0.000425085725621334	0	0	0
308	9	1402	0.8582995951417	0.0210242204702039	0.0960650614390227	0.00156261098089353	0	0	0
309	9	1410	0.748401158622272	0.0435056927356678	0.147351515672947	0.00166336860821934	0	0	0
310	9	1417	0.726734416259902	0.0447707449787949	0.205409298231576	0.00124029767144115	0	0	0
311	9	1426	0.660516872666642	0.0400884410453442	0.285149878574794	0.000434955960708978	0	0	0
312	9	1438	0.775741388837723	0.0472923190274452	0.150211825382207	0.000644685945846381	0	0	0
313	9	1444	0.882925004675519	0.0366186646717786	0.0630259958855433	0	0	0	0
314	9	1450	0.87419201694482	0.033560968484096	0.0800131468429317	0	0	0	0
315	9	1460	0.838540876687396	0.028742605794024	0.114439557106022	0	0	0	0
316	9	1467	0.8898756660746	0.0310341424906256	0.0616242352476811	0	0	0	0
317	9	1475	0.851907604464054	0.0194134440695562	0.119283675058396	0	0	0	0
318	9	1490	0.881278054642491	0.0175661824479553	0.0886084897324426	0.000671544198211572	0	0	0
319	9	1496	0.927423674343867	0.0176754151044456	0.047027316550616	0	0	0	0
320	9	1506	0.934260212838998	0.01576982492276	0.0384054239615517	0.000514933058702369	0	0	0
321	9	1514	0.979877060460565	0.00651396067158017	0.00779840362090584	0.000305819749839445	0	0	0
322	9	1522	0.973891391984823	0.00792032250414987	0.0127341712117619	0.000379416646905383	0	0	0
323	9	1530	0.981077730786058	0.00621627533906956	0.00681785037188275	0.00029167274318215	0	0	0
324	9	1540	0.984382320787131	0.00648133687334062	0.00573949711072935	0	0	0.000117132594096517	0
325	9	1546	0.987379049221708	0.00506941522928061	0.00340765671013883	0.000252419015565839	0	0	0
326	9	1554	0.975549830637851	0.0059157482944516	0.0145031248509136	0.0003339535327513	0	0	0
327	9	1560	0.990285731418463	0.00353791263154739	0.00239858483494738	0	0	0	0
1112	10	0	0	0.719374456993918	0.266941789748045	0	0	0	0
1116	10	24	0	0.514509803921569	0.463607843137255	0	0	0	0
1117	10	48	0	0.575025361984691	0.409111869408835	0	0	0	0
1120	10	72	0	0.4889605807037	0.503578989817522	0	0	0	0
1123	10	96	0	0.382673649866919	0.551129046106293	0	0	0	0
1126	10	120	0	0.891370977248615	0.107214428857715	0	0	0	0
1129	10	144	0	0.83043718871057	0.16956281128943	0	0	0	0
1132	10	168	0	0.407890668480613	0.58295714550739	0	0	0	0
1135	10	192	0	0.44043321299639	0.55218612113919	0	0	0	0
1138	10	216	0	0.470051213538187	0.516069175387813	0	0	0	0
1141	10	240	0	0.488844819038176	0.497698137261846	0	0	0	0
1144	10	264	0	0.448448448448448	0.539139139139139	0	0	0	0
1147	10	288	0	0.48416518875095	0.500802297103285	0	0	0	0
1150	10	311	0	0.298847493969445	0.681944072187975	0	0	0	0
1153	10	336	0	0.486777868185517	0.497558991049634	0	0	0	0
1156	10	360	0.00183705336640029	0.356388353081657	0.630844126021861	0	0	0	0
1159	10	384	0.00793534166054372	0.504775900073475	0.478030859662013	0.000293901542983101	0	0	0
1162	10	408	0.0119825708061002	0.480755265068991	0.499183006535948	0.000181554103122731	0	0	0
1165	10	432	0.0201502732240437	0.331967213114754	0.621499316939891	0	0	0	0
1168	10	456	0.122307267418922	0.490807227964965	0.377968910281701	0	0	0	0
1171	10	480	0.251368256450352	0.443627834245504	0.294526974198593	0	0	0	0
1174	10	504	0.324582725652244	0.380165289256198	0.287797763733593	0	0	0	0
1177	10	528	0.244459482321096	0.338690576890543	0.40872948739638	0	0	0	0
1180	10	552	0.0536206464545227	0.271986970684039	0.668942620897018	0	0	0	0
1183	10	576	0.131620553359684	0.321660079051383	0.520237154150198	0	0	0	0
1186	10	600	0.254664549424375	0.27491067884081	0.452262802699484	0	0	0	0
1189	10	624	0.0976030208504351	0.185519619110163	0.705713347561977	0	0	0	0
1197	10	672	0.154946970797617	0.160177248292896	0.678701147755339	0	0	0	0
1200	10	696	0.497529891888022	0.18271640294981	0.314312307582158	0	0	0	0
1203	10	720	0.71667346106808	0.151126900005824	0.126317628559781	0	0	0	0
1206	10	744	0.670563230605739	0.148152778645996	0.177470775770457	0	0	0	0
1209	10	768	0.684800419479583	0.132136068689782	0.168906075899587	0	0	0	0
1212	10	792	0.811475986217566	0.105407495956684	0.0726390549187821	0	0	0	0
1215	10	816	0.760928882438316	0.143628447024673	0.0920174165457184	0	0	0	0
1218	10	840	0.839732069923215	0.0965528508413658	0.0595490932854109	0	0	0	0
1221	10	864	0.688257539028411	0.124115194414816	0.18064578687094	0	0	0	0
1224	10	888	0.697488330740164	0.0788508557457213	0.2018226272505	0	0	0	0
1227	10	912	0.39050058852039	0.0964481063490965	0.495118742643495	0	0	0	0
1230	10	936	0.453811730861435	0.0686431197059294	0.468595173405786	0	0	0	0
1233	10	960	0.717098166127292	0.106661272923409	0.16430690399137	0	0	0	0
1236	10	984	0.257568207300361	0.0529463062165192	0.68057804908434	0	0	0	0
1239	10	1008	0.135869565217391	0.0352437417654809	0.812252964426877	0	0	0	0
1242	10	1032	0.819574606796512	0.0473474044495151	0.12737348219379	0	0	0	0
1245	10	1056	0.412967103161929	0.0883902906419674	0.488022995847972	0	0	0	0
1248	10	1080	0.554259043173862	0.0974777847589983	0.33803069742393	0	0	0	0
1251	10	1104	0.4923334262615	0.0893039680327107	0.411207136883189	0	0	0	0
1254	10	1128	0.740874182231914	0.0686451123542239	0.181663032141841	0	0	0	0
1257	10	1152	0.583430899639395	0.0968013862220765	0.312368285486817	0	0	0	0
1260	10	1181	0.740982558670441	0.0807688795543786	0.17062368733449	0	0	0	0
1262	10	1200	0.774936573641341	0.0776472159166778	0.140205634931232	0	0	0	0
1265	10	1224	0.691370341338274	0.0852989382170598	0.215563315043113	0	0	0	0
1268	10	1248	0.827360107294538	0.0615453393934878	0.108337679755607	0	0	0	0
1271	10	1272	0.861930611281567	0.0499567303909999	0.0851231217056093	0	0	0	0
1274	10	1296	0.759788068533682	0.0495424206977224	0.187160255969174	0	0	0	0
486	11	0	0.0554356273206113	0.00902340039720231	0.919091615577239	0.00164061825403678	0	0	0
487	11	16	0.029493319889085	0.00710024367700193	0.656331400722628	0.0248298462314091	0	0.00092429207629611	0.000756238971514999
490	11	40	0.0141873221429455	0.00622757454530457	0.83738194415804	0.0783189672949231	0	0	0.00103105538829546
493	11	65	0.00287379916249282	0	0.127350357172182	0.379587815091551	0	0.00697922653748255	0.0142868872649643
496	11	89	0.000381621126545566	0	0.0581208975728896	0.275912074492444	0	0.00778507098152954	0.0303388795603725
499	11	113	0.000923155281084867	0	0.281275864264341	0.565989686127204	0	0.00171897879926148	0.0444387852549819
502	11	137	0.00367078825347759	0	0.579042697063369	0.0627414992272025	0.165354520865533	0.00217349304482226	0.0494831916537867
505	11	161	0.00472559583599671	0	0.484339329741576	0.0638754451648251	0.199296867865948	0.0031732261893891	0.0632362341338691
508	11	185	0.000341213746039483	0	0.410983832967747	0.106214964660005	0.0889105532537168	0.0148996669103908	0.0844585262815826
511	11	209	0.000667824228663016	0	0.270602377454254	0.0979698143448644	0.0977026846533992	0.0304527848270335	0.0918258314411647
514	11	233	0	0	0.339554257275776	0.102888672508926	0.113383100724873	0.0149843124526669	0.128746078113167
517	11	257	0	0	0.216224440116845	0.222036270691334	0.121652872444012	0.0108325219084713	0.221366845180136
520	11	281	0.000221070472353909	0	0.317923902630739	0.178158237331434	0.152243865294392	0.00282478936896662	0.19488590307288
523	11	305	0	0	0.244417534511988	0.189319447808186	0.110898522644708	0.00636958101235166	0.22201501574231
526	11	329	0	0	0.416861826697892	0.139019779351598	0.104624587342344	0.00200332947715922	0.219406901611128
529	11	377	0	0	0.0149291452297139	0.250203086921202	0.0946475313656467	0.0756385955411138	0.117880675151187
532	11	401	0.000202342109922351	0	0.00543794420416319	0.243822242456433	0.0833649492880087	0.0623972481473051	0.107241318258846
535	11	425	0	0	0.000815067097487847	0.199283905335779	0.074607748959334	0.206648618752365	0.08517451168748
538	11	449	0	0	0.0351377018043685	0.167141500474834	0.0544871794871795	0.110517568850902	0.0891500474833808
541	11	473	0	0	0.240884072927417	0.229876160990712	0.011265909872721	0.00146198830409357	0.137168902648779
544	11	497	0	0	0.574724495714378	0.244054907520784	0.00786234452535928	0.000451118128504221	0.0880969259521815
547	11	521	0.000238834487700024	0	0.380702173393838	0.188918079770719	0.154127856062415	0.00191067590160019	0.130722076267813
550	11	545	0.000167747707447998	0	0.372623574144487	0.159863565197942	0.145884589577276	0.00262804741668531	0.162044285394766
553	11	569	0	0	0.227755957056821	0.161455878502226	0.156166535742341	0.00843152657763812	0.176485991097146
556	11	593	0	0	0.0935037478377859	0.231933499903902	0.168460503555641	0.0188352873342303	0.210935998462426
559	11	617	0	0	0.127662788940928	0.167245807523795	0.164752983834416	0.0164677443722617	0.210152591025835
562	11	641	0	0	0.192269470160573	0.213504890423139	0.0680474920236414	0.0208169883362101	0.164286835085517
565	11	665	0.000152021891152326	0	0.130789500354718	0.227728792946184	0.0928347015303537	0.0195601499949326	0.172595520421607
568	11	713	0.000358465766519297	0	0.05609989246027	0.269924722189031	0.133349265145179	0.0148763293105508	0.14786712868921
571	11	737	0	0	0.00622952580419956	0.333870361419902	0.0599323344610923	0.065087804092154	0.253262445625906
574	11	761	0	0	0.0254016019825641	0.271584723635881	0.0804974111607736	0.0332787538168783	0.266407045182989
577	11	785	0.000277689622342114	0	0.0479609647730879	0.333703586163123	0.12182640431609	0.0405030149158997	0.228816248809902
580	11	809	0.000235882436193801	0	0.032268717271312	0.295513516063594	0.12520639713167	0.0265131858281832	0.2831060999198
583	11	833	0	0	0.046845900386801	0.309631822740079	0.12382407716919	0.0153287808605129	0.266415166419942
586	11	857	0	0	0.0249667687684217	0.370918337860487	0.109460787146738	0.0224238571346009	0.26689013465873
589	11	881	0.00041581962668638	0	0.0420901866568102	0.380798373683238	0.0988264646091296	0.02411753834781	0.256422103123267
592	11	905	0.000315784725041729	0	0.0259845716605765	0.441557269815491	0.05219470383904	0.031939369332792	0.274326701854107
595	11	929	0.000288172574204438	0	0.040714667984027	0.427236425013379	0.0286937548886419	0.0352393890741427	0.279527396978305
598	11	953	0.000888055651487493	0	0.0124327791208249	0.382209285115201	0.0344368247076817	0.0490897429572253	0.250037002318812
604	11	1001	0.000266567148264648	0	0.0173268646372021	0.277443087913845	0.0604840859412486	0.0694140854081143	0.295756250999627
606	11	1025	0	0	0.0689086712825585	0.263765248928454	0.196615012638752	0.0227497527200791	0.209693372898121
609	11	1049	0	0	0.222720358658234	0.235289408374029	0.035785765751341	0.00416299735809783	0.237691137619086
612	11	1073	0	0	0.00756302521008403	0.273529411764706	0.0995034377387319	0.146715049656226	0.127501909854851
615	11	1097	0.000141633028822321	0	0.00428439912187522	0.372353232773883	0.0951773953686	0.137915161815735	0.17633312088379
618	11	1121	0.000281676916576687	0	0.0238486456034928	0.272757147551758	0.0628608985493639	0.10652082061875	0.131449227735787
621	11	1145	0	0	0.00479148181011535	0.261985042464191	0.065458232982634	0.113778679173533	0.131499556344277
624	11	1169	0	0	0.00214288183043583	0.26723810182145	0.0773856841668683	0.0722704178619569	0.10306570352193
627	11	1193	0.000256360956226367	0	0.0360828045888611	0.324296609626354	0.142088059988464	0.0149971159392425	0.263923604435045
630	11	1217	0.000283784550769056	0	0.0720245189851864	0.266927748453374	0.112946251206084	0.0103865145581475	0.130427379533458
633	11	1241	0	0	0.00963445735335789	0.132757155001417	0.0301431000283366	0.055256446585435	0.0923420232360442
636	11	1265	0.000262853538008622	0	0.141730627694249	0.222636946693303	0.0489958994848071	0.0497844600988329	0.158868678372411
639	11	1289	0	0	0.0729945316811318	0.157176541413736	0.0769076405959966	0.0583956253449054	0.171875783875985
642	11	1313	0.000116150763691271	0	0.126894709332714	0.200766595040362	0.0582786456820954	0.0286021255589755	0.13911957721122
645	11	1337	0.000156635470102205	0	0.112855856208638	0.220033676626072	0.0625758703058308	0.0280769080158202	0.171163409954184
648	11	1361	0	0	0.368214065391734	0.289867365823566	0.0257557063541024	0.00786551511412708	0.121529919802591
651	11	1385	0	0	0.452744310575636	0.31842927264614	0.0258813029897367	0.00455153949129853	0.0867469879518072
2719	12	0	0	0	0.00514800514800515	0.0201717752738161	0.0334620334620335	0.000288918656265595	0
2720	12	19	0	0	0.00675146028775887	0.0370192429261385	0.0172958757933598	0.00187119124080208	0
2723	12	43	0	0	0.0323011677220705	0.0547551269389415	0.0103119735083948	0.00217858595247778	0
2726	12	67	0	0	0.0117022560019303	0.0801463787348695	0.00201069690754816	0.00285518960871838	0
2729	12	90	0	0	0.023879306202854	0.139287945034354	0.00840820640945563	0.00552539278335656	0
2732	12	113	0	0	0.00253205257023432	0.0547807564004662	0.00196937422129336	0.00377798320003215	0
2735	12	138	0.000165054633083551	0	0.00174957911068564	0.038721816921401	0.0195094576304757	0.00343313636813785	0
2738	12	161	0	0.00067778229632642	0.0250440558492612	0.135217568117121	0.0961095296190864	0.0019316795445303	0
2740	12	188	0	0	0.0659946334034375	0.317789542388861	0.00155921386612517	0.000362607875843063	0
2741	12	224	0	0	0.377478289365886	0.253686711453384	0.151237096509913	0.000409634605931509	0
2742	12	234	0	0	0.184449318367522	0.256784070872576	0.141358104330624	0.00180621855244485	0
2745	12	257	0	0	0.108758421559192	0.220511175275372	0.100167540013546	0.00377856200762842	0
2748	12	283	0	0	0.104462800268527	0.252094217915414	0.0583754122763492	0.00224745337263944	0
2751	12	308	0	0.000479386385426654	0.150559284116331	0.209364014062001	0.0403323745605625	0.000767018216682646	0
2754	12	329	0	0	0.0557096468678122	0.175686645920714	0.0924773373021242	0	0
2757	12	361	0	0	0.113050621213677	0.14903994249923	0.0579628298593285	0	0
2758	12	380	0	0	0.102871992472781	0.155920964200905	0.0789461893454008	0	0
2760	12	401	0	0	0.25617754728493	0.219264795607077	0.0977730323367907	0.000533862111043319	0
2763	12	428	0	0	0.139938080495356	0.202195327891922	0.0768927666760484	0	0.000731775963974106
2766	12	451	0	0	0.263334490339003	0.196922364919588	0.0814531991206757	0	0
2768	12	476	0	0	0.281105100463679	0.182959814528594	0.113665636269964	0.000579598145285935	0
2770	12	500	0	0	0.345902170391966	0.286426951733074	0.0226757369614512	0	0
2772	12	523	0	0.000570539419087137	0.0830912863070539	0.138770746887967	0.0480809128630705	0	0
2775	12	548	0	0.00157869054794914	0.398002238870232	0.172364304371538	0.0593300611383794	0	0
2776	12	569	0	0.0012952007561172	0.220324150243288	0.118773409878531	0.0961248993594007	0	0
2779	12	593	0	0	0.184801314142678	0.139080100125156	0.125039111389237	0	0.000430225281602003
2781	12	618	0	0.000667984079712767	0.223245845974004	0.165854880458682	0.0608978819338139	0	0
2783	12	649	0	0.0016761305329411	0.342033248956694	0.206506123007457	0.0686529383594445	0	0
2785	12	665	0	0	0.175971627013448	0.140002955519433	0.0953155016994237	0	0
2788	12	691	0	0.00130842099754017	0.500235515779557	0.206992201810855	0.0144973046527451	0	0
2791	12	721	0	0	0.093670050342494	0.153833457126351	0.0193529751588677	0.000123793018073781	0
2793	12	737	0	0	0.0803966148793735	0.186181634457497	0.0729442970822281	0.000884173297966401	0
2796	12	760	0	0	0.121401842256765	0.156375935521013	0.00762809441565918	0.000575705238917674	0
2798	12	787	0	0	0.0768140291924814	0.19788932059225	0.000577549091672792	0.000472540165914103	0
2800	12	809	0	0	0.0274890274890275	0.181681681681682	0	0.0010972510972511	0
2801	12	835	0	0	0.0106725046179107	0.0996100431004994	0.00136826982280906	0.00150509680508996	0
2802	12	857	0	0.00139082058414465	0.229659248956885	0.295897079276773	0.114337042188224	0	0
2805	12	883	0	0	0.277266288951841	0.335428470254958	0.0920679886685552	0.000398371104815864	0
2808	12	907	0	0	0.164228790477151	0.246444063351155	0.0768687581963079	0.00131140926056693	0
2811	12	931	0	0.000816365731847868	0.198713023434499	0.371782558586247	0.046340760660776	0.000432193622742989	0
2814	12	954	0	0	0.445676546129072	0.33181132536997	0.061233641811733	0	0.00057075298626116
2817	12	979	0	0	0.294872735274701	0.387808992884912	0.0587911684882271	0.000550135700139368	0
2818	12	1001	0	0	0.208049146229381	0.2959415662942	0.105693416533643	0	0
2821	12	1027	0	0	0.30703863372575	0.217418338583983	0.070220527275742	0.000497429945282706	0
2823	12	1049	0	0	0.333760150958655	0.252013343666813	0.0887556019813323	0	0
2826	12	1073	0	0	0.180405217873994	0.191630431430598	0.0669812193542418	0.000277546489036914	0
2829	12	1097	0	0	0.452221568338973	0.199095189053994	0.145873179343828	0	0.000551713991466824
2832	12	1121	0	0.0329289428076256	0.665046286511392	0.128756816164349	0.0092573022783954	0.000295895506615378	0
2835	12	1145	0	0.00357533022147184	0.910385010096997	0.0658787698215645	0.000827622736451816	0	0.000562783460787235
2837	12	1181	0	0.00275162445299032	0.972384299164567	0.0140233390796977	0.00112717146267073	0	0
2838	12	1193	0	0.00409711684370258	0.751289833080425	0.0939681335356601	0.1048937784522	0	0
2841	12	1219	0	0.00399670859292347	0.71341248383684	0.149602288311587	0.0245680028212061	0	0
2843	12	1241	0	0.00301801664481907	0.608237051489193	0.209005273907874	0.0186263451513581	0	0
2846	12	1264	0	0.00679638044195891	0.49520369723096	0.245213406345878	0.0448561109169288	0	0
1277	13	0	0.00263745811095941	0	0.351743825245128	0	0	0	0
1278	13	20	0.00224976027144649	0	0.404514273069263	0	0	0	0
1281	13	52	0	0	0.472651095275798	0	0	6.59804697809448e-05	0
1284	13	66	0.00228575107848819	0	0.530809349043848	0	0	0	0
1287	13	93	0.00311351889905972	0	0.578367270689333	0	0	0	0
1290	13	117	0	0	0.425821245733788	0	0	0	0
1293	13	137	0.00279702498251859	0	0.399624944377344	0	0	0	0
1296	13	161	0.00258165225744476	0	0.470851344860711	0	0	0	0
1299	13	185	0	0	0.744958481613286	0	0	0	0
1302	13	214	0	0	0.894951099637591	0	0	0	0
1305	13	237	0	0	0.914030358916158	0	0	0	0
1308	13	257	0	0	0.898691834418494	0	0	0	0
1311	13	281	0.00103434009102193	0	0.920024824162185	0	0	0	0
1314	13	305	0	0	0.976038624307087	0	0	0	0
1317	13	333	0	0	0.924850260697203	0	0	0	0
1320	13	357	0.00264836435525383	0	0.902570032451789	0	0	0	0
1323	13	377	0	0	0.852222847495779	0	0	0	0
1326	13	401	0	0	0.756269486241019	0	0	0	0
1329	13	429	0.00183278349828385	0	0.482755173447966	0	0	0	0
1332	13	453	0.00132433886520713	0	0.512684683193312	0	0	0	0
1335	13	473	0.00197544800338648	0	0.418406942288698	0	0	0	0
1338	13	497	0.00169269831499577	0	0.689107742812444	0	0	0	0
1341	13	522	0.00107947645391985	0	0.60683443529888	0.000269869113479962	0	0	0
1344	13	549	0.00103799045048786	0	0.392204691716836	0	0	0	0
1347	13	573	0	0	0.30018691588785	0	0	0	0
1350	13	594	0	0	0.338663134490752	0	0	0	0
1353	13	618	0.000817305072740152	0	0.346101454803029	0	0	0	0
1356	13	642	0	0	0.443741098275044	0	0	0	0
1359	13	669	0	0	0.292803469665641	0	0	0	0
1361	13	691	0.00205785512699906	0	0.508584195672625	0	0	0	0
1365	13	717	0	0	0.601736931421156	0.000499118224470103	0	0	0
1368	13	737	0.00263444247179428	0	0.356279709065918	0	0	0	0
1371	13	764	0.00106834249803614	0	0.404399057344855	0	0	0	0
1377	13	809	0.00737970745913032	0	0.868952280097955	0	0	0	0
1380	13	833	0.0213530314038912	0	0.899895051263421	0	0	0	0
1383	13	857	0.154442433304478	0	0.726725426930039	0	0	0	0
1386	13	883	0.251843495487563	0	0.583507594100814	0	0	0	0
1389	13	908	0.297296407284223	0	0.612309414825304	0	0	0	0
1392	13	929	0.561340514661879	0	0.383303411131059	0	0	0	0
1395	13	954	0.878653113087675	0	0.0949279966116053	0	0	0	0
1398	13	977	0.936544242582669	0	0.0391452097764998	0	0	0	0
1401	13	1004	0.841054313099042	0.00297124600638978	0.0752715654952077	0	0	0	0
1404	13	1029	0.898317377429649	0.00493182477516681	0.0320568610385843	0	0	0	0
1407	13	1049	0.894610942145371	0.00389570447322557	0.00673205071250384	0	0	0	0
1410	13	1074	0.933395408385952	0.00395728460441703	0.0025314982395903	0	0	0	0
1413	13	1101	0.957249385645284	0.00805016524023388	0.00165240233878485	0	0	0	0
1416	13	1127	0.97428596082492	0.00323582707740098	0	0	0	0	0
1419	13	1146	0.983588566867861	0.00314261485509054	0.00104753828503018	0	0	0	0
1422	13	1169	0.986016055639821	0.00332951056194739	0.000702896674188894	0	0	0	0
1425	13	1194	0.988355111452729	0.0041890853189854	0.00142198308993082	0	0	0	0
1428	13	1220	0.977139373618837	0.0103634839594605	0.00224796159414768	0	0	0	0
1431	13	1245	0.981568221911308	0.0110408175679786	0.00127744996654298	0	0	0	0
1434	13	1266	0.981347072317701	0.0132751682900229	0.00150426836147569	0	0	0	0
1437	13	1290	0.984698657229104	0.0125602859026404	0	0	0	0	0
1440	13	1313	0.99124100639049	0.00576484783483041	0	0	0	0	0
1443	13	1340	0.992660201559232	0.00555238638524434	0.00133105153070926	0	0	0	0
972	14	0	0	0.0799389411103077	0.918213224070057	0.000401703221659838	0	0	0
973	14	44	0	0.103494910669799	0.89280375827461	0	0	0	0
976	14	66	0.000688349681638272	0.056186542763724	0.941748408191361	0	0	0	0
978	14	85	0	0.0473390775468829	0.952660922453117	0	0	0	0
981	14	110	0	0.0312187943448783	0.966731486834498	0.000315341357018973	0	0	0
983	14	133	0.00106373548444287	0.0381171881925361	0.951068167715628	0	0	0	0
986	14	181	0	0.0699357414685882	0.893755068937551	0.0040551500405515	0	0	0
988	14	208	0	0.0682924658448667	0.751973654933025	0.0178897245338436	0	0	0
991	14	232	0	0.0697070155004032	0.827793208493863	0.00134396559448078	0	0	0
994	14	253	0	0.152495647127104	0.827916424840395	0	0	0	0
997	14	277	0	0.0964106121033466	0.885729148604127	0	0	0	0
999	14	301	0	0.0634713334203996	0.924774715946193	0	0	0	0
1002	14	325	0	0.145221295702373	0.831045542014112	0	0	0	0
1004	14	349	0	0.0317382009537905	0.930767965795099	0	0	0	0
1006	14	376	0	0.0517095224639729	0.895450692285957	0	0	0	0
1009	14	400	0	0.0637976594941487	0.882273634255514	0	0	0	0
1012	14	421	0	0.122251338726216	0.79030420416999	0	0	0	0
1015	14	446	0	0.0914405833278592	0.789134861722394	0.000262760296919136	0	0	0
1018	14	469	0	0.0582755337957296	0.808853529171767	0	0	0	0
1021	14	496	0	0.0670154605843278	0.851037563929222	0	0	0	0
1023	14	520	0	0.0487534626038781	0.914048278591215	0	0	0	0
1026	14	548	0	0.129318103149879	0.47656628591208	0	0	0	0
1028	14	575	0	0.139444287993992	0.588895146906975	0	0	0	0
1029	14	604	0	0.144123550401427	0.650200713648528	0	0	0	0
1030	14	614	0	0.133565834557024	0.531938325991189	0	0	0	0
1033	14	638	0	0.0822744192016429	0.789757412398922	0	0	0	0
1036	14	662	0	0.060926435877262	0.84785601888277	0	0	0	0
1039	14	781	0	0.118441558441558	0.803116883116883	0	0	0	0
1042	14	806	0	0.114263020537842	0.696130715987745	0.00453874957449223	0	0	0
1044	14	830	0	0.0857723201920414	0.732711660973133	0.00332379281691441	0	0	0
1047	14	854	0	0.0557955180649423	0.875095279231668	0.00127038975557701	0	0	0
1050	14	879	0	0.0653807781842368	0.890322580645161	0	0	0	0
1053	14	904	0	0.0537914043252122	0.90986860114974	0	0	0	0
1056	14	926	0	0.0878237694678104	0.790080786208045	0.000374781377529774	0	0	0
1059	14	950	0	0.0660807291666667	0.899169921875	0	0	0	0
1062	14	973	0	0.0787958856280079	0.884306879305464	0	0	0	0
1065	14	997	0	0.109138023016538	0.828442954043137	0	0	0	0
1068	14	1021	0	0.0771586759335611	0.888090470020026	0	0	0	0
1071	14	1049	0	0.0605221883937633	0.892886797675062	0	0	0	0
1073	14	1084	0	0.059113957832933	0.919402188417401	0	0	0	0
1075	14	1093	0	0.0640562445073723	0.910848549946294	0	0	0	0
1076	14	1120	0	0.0632431500947786	0.891263139755299	0	0	0	0
1079	14	1144	0	0.134111327220524	0.812077428915439	0	0	0	0.000463091599518385
1082	14	1167	0	0.125386768822749	0.833357890083984	0	0	0	0
1084	14	1193	0	0.0880128352051341	0.834975933990374	0	0	0	0
1087	14	1218	0	0.0834395642600533	0.896627650944489	0	0	0	0
1090	14	1254	0	0.0754385000274922	0.91295980645516	0	0	0	0
1091	14	1267	0	0.113921821810072	0.869644324451227	0	0	0	0
1094	14	1290	0	0.122683142100618	0.865602182460082	0	0	0	0
1096	14	1320	0	0.100844136267712	0.874133252939403	0	0	0	0.000100492412822832
1098	14	1336	0	0.0750343997248022	0.831183350533196	0	0	0	0
1100	14	1362	0	0.119483442923997	0.853800130324033	0	0	0	0
1102	14	1377	0	0.102814745024143	0.866564597809445	0	0	0	0
1106	14	1410	0	0.0805369127516778	0.881156427465152	0	0	0	0
1109	14	1429	0	0.114453528057782	0.860227002143027	0	0	0	0
2393	15	0	0.014033107599699	0	0.0288186606471031	0.130323551542513	0.0793453724604966	0.140443942814146	0.0374341610233258
2396	15	24	0.192316715542522	0.00117302052785924	0.115190615835777	0.187507331378299	0.0241935483870968	0.0570967741935484	0.0080058651026393
2399	15	46	0.0976833156216791	0.717874601487779	0.0510945802337938	0.0133475026567481	0.00569606801275239	0.00854410201912859	0.00157279489904357
2402	15	72	0.149133886683508	0.549169974738362	0.118982316853122	0.0515337423312883	0.00209310718152292	0.0237820281486828	0.00250811981234211
2405	15	97	0.0875778336976287	0.682273203166615	0.164300277354297	0.0318681924214316	0.000110207005491982	0.000257149679481292	0.0010653343864225
2407	15	118	0.0605342479991685	0.17985656376676	0.141004053632679	0.100925059765097	0	0.00465648061532065	0.0168381665107577
2410	15	144	0.00344212613646284	0.00109748949278525	0.118666051407406	0.0324632403377274	0	0.00256912313083821	0.00250676577329359
2413	15	168	0.00536717029131635	0	0.0434647721279434	0.0789563490832377	0	0.011603015543077	0.00732168895231595
2416	15	190	0.00438925168611498	0.00337222995396638	0.131704314313243	0.0730114548763516	0.00990258002355208	0.0154426720907826	0.00671769617813939
2418	15	215	0.0020060396893874	0.000258843830888697	0.023748921484038	0.00276100086281277	0.0536669542709232	0.0196289905090595	0.0087144089732528
2421	15	239	0.00113428466886206	0.00113428466886206	0.0136480058543725	0.0013172338090011	0.0711306256860593	0.0246981339187706	0.0196121478229052
2424	15	263	0.000604707414643223	0.000720997302074612	0.0100939622290446	0.0014652525816355	0.0643315657270444	0.0201879244580891	0.0270025118615685
2427	15	289	0.0006103515625	0	0.0381556919642857	0.00223214285714286	0.0781598772321429	0.00308663504464286	0.0812813895089286
2430	15	310	0.000215919431206527	0	0.0190934468452629	0.00302287203689138	0.105461219327874	0.00578355619303197	0.0900538256296365
2433	15	334	0.00135663231214692	0.000101241217324397	0.0800413064166684	0.00834227630753032	0.0204507258995282	0.0105695830886671	0.151861825986596
2436	15	360	0.00445915345758579	0.545375370144574	0.252116356035534	0.00487719909423445	0.00261278522905417	0.00121929977355861	0.0101724438251176
2439	15	382	0.0334155827861654	0.786039897954916	0.109970306553469	0.00330391869850696	0.00119192003680314	0.00062732633515955	0.0024674835849609
2442	15	406	0.0387046328272627	0.571772984948198	0.319780195912339	0.00310592732564453	0.000716752459764123	0.000803631545796138	0.00310592732564453
2445	15	432	0.0432944237649525	0.692168696469228	0.236908676954212	0.0111669256622457	0	0	0
2448	15	454	0.0195425272040862	0.757558453094762	0.19916880809619	0.0153231179213857	0	0	0
2451	15	481	0.172668160209825	0.195180591224523	0.62097699579258	0.00109283645702421	0.000245888202830446	0	0
2454	15	502	0.132113311606919	0.238127071669313	0.623380964318543	0.000529233168992507	0	0	0
2457	15	525	0.19370499494966	0.196930696295331	0.599035547880486	0.00101006809813952	0	0	0
2460	15	551	0.388530709195792	0.174244994910078	0.416355615880556	0.00237529691211401	0	0	0
2463	15	575	0.324864153506538	0.202390049244354	0.441246391577517	0.0117379860757344	0	0	0
2466	15	598	0.361034231609614	0.212272396212673	0.382884195193008	0.0126001456664239	0	0	0
2469	15	621	0.00550057900831667	0.192151805453206	0.278239814717339	0.0566112222339194	0.0187388146120644	0.000973786714390989	0.00447415517422887
2472	15	647	0.000805882945502166	0.00339142406232161	0.0945233538161915	0.0671569121251805	0.0748463785635136	0.0101406937309023	0.0133306470568483
2475	15	669	0.000707693214991301	0.00126795034352608	0.0570282782413824	0.0410756936867868	0.0309910653731607	0.0141833515171173	0.0106448854421608
2478	15	695	0	0.00162297742585944	0.0229184084985	0.0570992967097821	0.00191806423056116	0.0512467417498648	0.0128854571386416
2481	15	718	0.00276295133437991	0.000596546310832025	0.059905808477237	0.153908948194662	0	0.0826373626373626	0.0214756671899529
2484	15	743	0.00212441879108546	0.000841750841750842	0.237814654481321	0.0889049222382556	0.000681417348084015	0.0749959916626583	0.0161535994869328
2486	15	766	0.00389346075568534	0.000560422381500162	0.167713771642627	0.0435949620977495	0.00120933250744772	0.0197622629265847	0.00713801138542312
2489	15	789	0.00778361548939482	0.000802685347343841	0.312268923915159	0.0350019459038724	0.00204319906596614	0.0134024129208017	0.00610527339949407
2492	15	815	0.0232472948602344	0.000563570784490532	0.322672452660054	0.012680342651037	0.0192459422903517	0.0130466636609558	0.00636834986474301
2495	15	840	0.00948483780927346	0.000189696756185469	0.26148342863337	0.00300804856236958	0	0.000135497682989621	0
2498	15	865	0.00573081393777201	0.000297353553374963	0.321439191198335	0.0188954667099181	0.000729867812829454	0.00132457491957938	0.000621739247965831
2501	15	890	0.00308078502966682	0.00053248136315229	0.106800547695116	0.0518788985242659	0.0116385212231858	0.00581926061159288	0.00490643541761753
2504	15	912	0.0043641598992194	0.000382426382921288	0.093379524441545	0.0212809034260905	0.0411670753379974	0.0107304343913797	0.0110228780959665
2508	15	936	0.00344481514633683	0.0005967396316489	0.123606477337456	0.0241408305530691	0.0373504760354789	0.00878834730246562	0.0187430493395177
2513	15	958	0.00495188264972438	0.000607306362702046	0.0963047743623283	0.0356675698402317	0.0501962066710268	0.0165140614780903	0.026814911706998
2516	15	983	0.0184699762067992	0.00120982376900431	0.418679678993427	0.0582328507480744	0.0306891962737428	0.0149211598177199	0.0535145380489575
2519	15	1006	0.00547892226376176	0	0.254737656310429	0.114670620085084	0.0729663529715096	0.0286837694985175	0.0924326414851102
2522	15	1030	0.00771012951498348	0.000645675870712902	0.398230088495575	0.0524136883284591	0.0843936343955334	0.0388165141099168	0.136617418056136
2525	15	1055	0.00403877221324717	0	0.290199246095854	0.0563274098007539	0.0779752288637588	0.0570813139472267	0.132579429186861
2528	15	1080	0.0178078953589158	0.00173351193759357	0.420731226853676	0.027027027027027	0.0557875659916476	0.0570876999448428	0.106689780159168
2531	15	1105	0.00163261704099193	0.00048537263380841	0.205709747164983	0.0235185103472621	0.0529056170851167	0.128800247098795	0.0956184088602568
2534	15	1127	0	0	0.296167851569273	0.0555314721692388	0.0346800762961679	0.112276747008843	0.112926998439397
2537	15	1153	0.000597503066134155	0.000660398125727224	0.653636906820969	0.0480518255291047	0.00654108619767917	0.0135853328721029	0.0850970156294223
2540	15	1178	0.0014658084252119	0.000701038812057868	0.313842329998088	0.0564654897712064	0.0473519852144541	0.0398636160856542	0.0716652858326429
2543	15	1201	0.00693561857729039	0.000508369948073641	0.301390754929373	0.0349322778604888	0.0559206942881005	0.0974254693343985	0.0726969025745307
2546	15	1223	0.00453181847194741	0.000606370077232399	0.291344865002872	0.0231378055786047	0.0924235654560541	0.15213506095615	0.0741367204953086
2549	15	1247	0.00588003298555089	0.000466100175683912	0.287225269800294	0.0176400989566527	0.104800831809544	0.189344232906672	0.07432505109175
2552	15	1274	0.0152711050102951	0.00113246396705559	0.437336993822924	0.0153054221002059	0.0874742621825669	0.111839396019218	0.0518531228551819
2555	15	1297	0.0238942058975685	0.00164899120538024	0.33105923435075	0.0129009311950336	0.0701306259699948	0.13001163993792	0.0824818934299017
2558	15	1321	0.031477627471384	0.00173430454387791	0.294571626777662	0.0143947277141866	0.109044398196323	0.0731442941380506	0.0436611168921263
1611	16	0	0.953409572215163	0	0.0186891147818721	0.00137653536637018	0	0	0
1612	16	18	0.723282304287891	0	0.059348472756294	0.0011608503228615	0	0	0
1615	16	41	0.97619313736448	0	0.00441488767184531	0.000335307924443948	0	0	0
1617	16	70	0.794227384723689	0	0.00485744456177402	0	0	0	0
1619	16	96	0.895701787751997	0	0.0821985545834918	0.00216812476226702	0	0	0
1621	16	116	0.124490701520836	0	0.851587397636048	0.00826979708741781	0	0	0
1623	16	141	0.0741408725322934	0	0.401023641238118	0.0023397514014136	0	0	0
1625	16	166	0.403946165726353	0	0.572509219276957	0.000661896807135878	0	0	0
1627	16	191	0.218857367232748	0	0.550701874938647	0	0	0	0
1630	16	216	0.59663768115942	0	0.287806763285024	0	0	0	0
1632	16	239	0.82725768726111	0	0.143419476296423	0	0	0	0
1635	16	260	0.821122177300069	0.000542352825165171	0.168129375801203	0	0	0	0
1637	16	287	0.897373177115792	0.000171382275956625	0.0723233204536956	0	0	0	0
1640	16	305	0.917840058376801	0.000324315559038945	0.0251614821221048	0	0	0	0
1643	16	332	0.932376247309724	0.000269027587556251	0.0269027587556251	0.00068479749559773	0	0	0
1646	16	356	0.930433878389269	0.000337952010814464	0.0024956456183222	0	0	0	0
1649	16	380	0.969160056342205	0.000963748239306101	0.00593075839572985	0	0	0	0
1652	16	407	0.961938134364427	0	0.00298050588045755	0.000845819236346061	0	0	0
1655	16	428	0.977457780458384	0.00147014475271411	0.00768998793727382	0.00165862484921592	0	0	0
1658	16	453	0.964128595600677	0	0.00898665162624553	0.000451212633953751	0	0	0
1661	16	480	0.648034963196635	0	0.294525499474238	0.00437039957939012	0	0	0
1664	16	500	0.380478087649402	0	0.236892430278884	0.00656042496679947	0	0	0
1667	16	524	0.569666044705076	0	0.394387113971288	0.00182780549103233	0	0	0
1670	16	548	0.724817676366525	0	0.22275976604809	0.0012997328326955	0	0	0
1673	16	572	0.918851930798592	0	0.0717791106925098	0	0	0	0
1675	16	596	0.803599256019705	0.000754034082340522	0.147690142261097	0.00155833710350374	0	0	0
1678	16	620	0.964517050866832	0	0.0240522004191275	0.000619165555343875	0	0	0
1681	16	648	0.974877043732553	0	0.00618104479595906	0	0	0	0
1683	16	668	0.980305286671631	0	0.00346239761727476	0.000707371556217424	0	0	0
1686	16	702	0.964652484870713	0.000366770584999083	0.016000366770585	0.00100861910874748	0	0	0
1688	16	716	0.871149927219796	0.00128093158660844	0.0102474526928675	0	0	0	0
1691	16	746	0.961219097943008	0	0.00396301188903567	0.000754859407435365	0	0	0
1694	16	765	0.86704834605598	0.00163576881134133	0.0766993820428935	0.000636132315521629	0	0	0
1697	16	798	0.73114338079797	0	0.248554913294798	0.00359509375440575	0	0	0
1699	16	812	0.610418249087301	0.000171513978389239	0.255139293852449	0.00203366574375812	0	0	0
1701	16	837	0.205675446948059	0	0.248677668465038	0.00219507034803766	0	0	0
1703	16	861	0.143175379025456	0	0.71708804636979	0.00296299500400112	0	0	0
1706	16	884	0.225745403269199	0.000575171159804813	0.716292186949181	0.000556617251424012	0	0	0
1709	16	905	0.434941731676779	0.00120389097563325	0.0264615236444188	0	0	0	0
1711	16	932	0.611431457552927	0.000252535881139779	0.0664590260532851	0.000526116419041205	0	0	0
1714	16	957	0.793102786151808	0.000480039939322952	0.198544518903973	0	0	0	0
1717	16	978	0.797276688453159	0	0.1744825708061	0	0	0	0
1720	16	1002	0.561273582355803	0.000459484296448457	0.0509486999297259	0.000540569760527596	0	0	0
1722	16	1028	0.0462919956649636	0	0.0558135934355163	0.00637353563503122	0	0	0
1724	16	1050	0.0452898948431429	0.000197580733683124	0.238348225066409	0.0132379091567693	0	0	0
1727	16	1076	0.120015863815248	0.00045761005521828	0.515451966197871	0.0214466579212301	0	0	0
1730	16	1099	0.0884597858282069	0	0.0830200501253133	0.010395306447938	0	0	0
1732	16	1124	0.966125597191044	0.000604386116387498	0.0243481264030392	0	0	0	0
1734	16	1146	0.917641253392549	0.00138169257340242	0.0682457438934123	0	0	0	0
1736	16	1170	0.780711244101738	0.000437334560939118	0.00412015191621591	0	0	0	0
1738	16	1196	0.7608222202333	0.000298338255914556	0.0484202989349324	0.00328172081506012	0	0	0
1741	16	1218	0.0446596440621217	0.000386329100883406	0.0399721843047364	0.0103536199036753	0	0	0
1743	16	1242	0.108377696833847	0.000700476323900252	0.155393667694032	0.0395348837209302	0	0	0
1746	16	1268	0.91355634194654	0.000912510293561238	0.0014911753577708	0	0	0	0
1749	16	1292	0.875513657239546	0.00130529369108049	0.00995890742083635	0.00159535895576505	0	0	0
1752	16	1316	0.343553366483633	0.001602526335635	0.0455306011830415	0.0226710343364834	0	0	0
1755	16	1340	0.121767579437996	0.0012996907632322	0.435732532604311	0.0737014296598396	0	0	0
2561	17	0	0.121329851601809	0	0.874211833641169	0.00261129864339851	0	0	0
2564	17	20	0.0849618508491263	0	0.895938961358602	0.0160964804331775	0	0	0
2567	17	45	0.0301766706902228	0	0.939866125315483	0.0269212480339442	0	0	0
2570	17	69	0.0276323934942878	0	0.940064156677359	0.0289830603860656	0	0	0
2573	17	91	0.0633596880753818	0	0.884815336293729	0.0484133001191379	0	0	0
2576	17	115	0.162294192147639	0	0.813219950545805	0.0223750075387492	0	0	0
2579	17	143	0.282586367880486	0	0.710410830999066	0.00639589169000934	0	0	0
2582	17	163	0.334855403348554	0.00136461449640477	0.659108801763502	0.00309662520338004	0	0	0.000472366556447804
2585	17	189	0.403857977251768	0	0.587841992007378	0	0	0	0.000614817091915155
2588	17	221	0.566485527337252	0	0.430686481091272	0	0	0	0
2591	17	237	0.581371387357684	0	0.411673793210036	0	0	0	0
2594	17	261	0.311606946581666	0	0.678500769399868	0.00120905693559024	0	0	0
2597	17	283	0.279636423369654	0.000821332749274489	0.714942780485134	0.00131413239883918	0	0	0.000219022066473197
2600	17	307	0.262604722010663	0.000710840314800711	0.730743843615131	0	0.00253871541000254	0	0
2603	17	331	0.342915543185179	0	0.628381316865269	0.00278333478298687	0.018439592937288	0	0
2606	17	357	0.00643623361144219	0.000544866337476588	0.609330836029287	0.163902605142176	0.192984845904989	0	0.00926272773710199
2609	17	381	0.00982541002191822	0	0.473244652709546	0.252815357871665	0.145264908170206	0	0.026112916635175
2612	17	405	0.00147004777655274	0	0.165242557883131	0.513230429988975	0.186696067622198	0	0.0486034546122749
2614	17	426	0.000833631058711445	0	0.0968202929617721	0.508673732682307	0.159938073121353	0	0.0727243856933032
2617	17	451	0.000574014046461372	0	0.030692868719611	0.212013776337115	0.0353187466234468	0	0.0824554294975689
2620	17	475	0	0.000557185840050518	0.0121095055904313	0.156977824003566	0.0173841982095762	0	0.149102930797519
2623	17	499	0	0	0.00390284218742826	0.190734193489141	0.105835896964966	0	0.152945497956747
2625	17	525	0	0	0.0128052684533065	0.342403731821092	0.114652885758712	0	0.200905515412055
2628	17	551	0	0	0.0114065962716725	0.257397992439056	0.152457306739669	0	0.113088254464868
2630	17	573	0	0	0.00890779231201348	0.141481422036755	0.0547307599711099	0	0.063558301901934
2633	17	595	0	0	0.00652018578063594	0.184887459807074	0.118435155412647	0	0.0715434083601286
2636	17	619	0	0	0.0554611463000154	0.263865286575004	0.0933879190483547	0	0.0938900046346362
2639	17	643	0	0	0.0404733583432458	0.254582608960869	0.0840272059047793	0.000213499252752615	0.0591087931192241
2640	17	672	0	0	0.215514495062122	0.353297228416693	0.0654029945842625	0.000286715514495062	0.0913029627269831
2643	17	694	0	0	0.184674122174122	0.254930254930255	0.119378306878307	0.000330687830687831	0.0653559403559404
2646	17	717	0	0	0.0703971119133574	0.154919488854507	0.0512578075754971	0.00223482894963039	0.0363875995644949
2649	17	741	0	0	0.275220930600868	0.359032023059137	0.017326027050141	0.000190047828703557	0.0618605682430078
2652	17	763	0	0	0.194289801884739	0.251018567474264	0.0985911112493391	0.00236369856623021	0.0515037477062794
2655	17	787	0	0	0.183201755635991	0.252800182403739	0.0963034742212215	0.00136802804457491	0.0503035312223901
2658	17	811	0	0	0.126634139074081	0.236284405378226	0.124026965622556	0.00212298409624195	0.0404484338336623
2661	17	835	0	0	0.0591968036663827	0.178471752989218	0.103440171567907	0.00196833044449014	0.0365756925879139
2664	17	861	0	0.000648055832502493	0.249252243270189	0.260842472582253	0.126470588235294	0.000249252243270189	0.0589980059820538
2667	17	885	0	0.000508819538670285	0.28869855269109	0.265971279963817	0.150356173677069	0.000565355042966983	0.0630936227951153
2670	17	909	0	0	0.0996607091656313	0.196119659753417	0.0918474624868584	0.00140972952308133	0.0509175188760394
2673	17	931	0	0	0.112845961429839	0.189724037763253	0.145122246429436	0.000806907124989914	0.0556362462680545
2676	17	955	0.000778065950351982	0	0.081882178584661	0.168432752871434	0.128047424972212	0.000703964431270841	0.0427195257502779
2679	17	979	0	0	0.169004040884241	0.213295301481658	0.150542746216623	0	0.0668330560177482
2682	17	1003	0	0	0.162235147486498	0.133212653569945	0.0416641937206956	0.000267078164876254	0.0590242744376521
2685	17	1029	0	0	0.120908024116862	0.266620806862785	0.221421923683891	0	0.0587140371464411
2688	17	1052	0	0.000712386018237082	0.0441204407294833	0.191726823708207	0.158957066869301	0.000474924012158055	0.0728058510638298
2691	17	1077	0	0	0.0129274998794077	0.0994645699676812	0.0674834788481019	0.000675317157879504	0.0343447011721576
2694	17	1099	0	0	0.0192842375418835	0.134882726170956	0.123476153133243	0.000819847437085621	0.0410636629357667
2697	17	1123	0	0	0.00944976076555024	0.113456937799043	0.114114832535885	0.00119617224880383	0.0419258373205742
2699	17	1147	0	0	0.0242209422537291	0.389270417958943	0.128673755722936	0.000369221680697091	0.123430807857037
2702	17	1173	0	0	0.0339786419964594	0.306207526697504	0.160356347438753	0.00114213922677174	0.102392781680087
2705	17	1197	0	0.000711458935479568	0.121170349948864	0.269687402730224	0.243941482502557	0.00044466183467473	0.095424429721197
2708	17	1224	0.000575644984038935	0	0.126118582866712	0.328065309540007	0.109372546967398	0.000418650897482861	0.0605473860484588
2710	17	1246	0.000635067259396109	0	0.0388545695975983	0.182264303446683	0.0464753767103516	0.00219386871427747	0.0582529877027885
2713	17	1269	0	0	0.0401140007125045	0.14969718560741	0.0599928749554685	0.00135375846099038	0.0447452796579979
2716	17	1291	0	0	0.0612321328256663	0.190375132638412	0.0612945509019412	0.00143561575432245	0.0634791835715623
1917	18	0	0	0	0.0158885471997018	0.26824154319262	0.0589879787531451	0.0190103438635728	0.0161215170999907
1918	18	24	0.000792434888266681	0	0.0124148132495113	0.408315283427545	0.0502403719161076	0.0228749537746315	0.0160600137355381
1921	18	48	0.000879249706916764	0	0.311620750293083	0.37763774912075	0.018757327080891	0.0074736225087925	0.00366354044548652
1924	18	73	0.000974848898420745	0	0.795606680964451	0.138493533502307	0.00337947618119192	0.00136478845778904	0.000389939559368298
1927	18	97	0.000539309683604986	0	0.963686481303931	0.0230105465004794	0.000479386385426654	0.000539309683604986	0
1930	18	122	0	0	0.996708483418209	0.00329151658179108	0	0	0
1933	18	150	0.000698324022346369	0	0.998764503652772	0	0	0	0
1935	18	168	0.000840588411888322	0	0.997598318823176	0.000840588411888322	0	0	0
1936	18	192	0.000568481747675316	0	0.997279408778982	0.000771510943273643	0	0	0
1939	18	218	0.000616299303944316	0	0.998332366589327	0.000290023201856148	0	0	0
1942	18	242	0.000361532899493854	0	0.997360809833695	0.0012292118582791	0	0	0
1945	18	261	0	0	0.999500437117522	0	0	0	0
1948	18	287	0	0	0.998765803732691	0.00033112582781457	0	0	0
1951	18	309	0.000281415737633943	0	0.996536421690659	0.00155861023920338	0	0	0
1954	18	337	0.000176234744679914	0	0.997730977662246	0.000440586861699784	0	0	0
1957	18	359	0	0	0.998030974289068	0.00083304933924041	0	0	0
1960	18	383	0	0	0.946321327971371	0.009495633071731	0	0	0
1963	18	415	0	0	0.919980326132193	0.0169497938027316	0	0	0
1966	18	429	0.00040101590696431	0	0.787884863877378	0.0445796016575324	0	0.000534687875952413	0.000601523860446464
1969	18	453	0	0	0.985249069230407	0.00782317734106226	0	0	0
1972	18	501	0.00032599837000815	0	0.985493072534637	0.00588608168070271	0	0	9.05551027800417e-05
1975	18	527	0.000504145193815819	0	0.992577862424378	0.00285682276495631	0	0	0
1978	18	551	0	0	0.993848711554447	0.0011162569766061	0	0	0.00021375133594585
1981	18	574	0.000238194485797654	0	0.906846106512634	0.0640743166795689	0	0	0
1984	18	598	0	0	0.967024246877296	0.0265980896399706	0	0	0.00017634092578986
1987	18	622	0.000281037026628258	0	0.979741914330546	0.0144499871191363	0	0	0
1990	18	647	0	0	0.989563527274264	0.00523936282587569	0	0	0
1993	18	671	0.000478732316825047	0	0.989898748114991	0.00184311941977643	0.00246547143164899	0	0.000167556310888767
1996	18	695	0.000467960316965121	0	0.102483309415362	0.28894989704873	0.107818057028764	0	0.108535596181444
1999	18	719	0	0	0.0302519490683604	0.304114867102134	0.0470786550675777	0	0.145570572830439
2002	18	742	0.000465471955314692	0	0.0386009242943113	0.316254945639525	0.0745420088439672	0	0.170828207600492
2005	18	766	0	0	0.0334293086041207	0.386680626706054	0.0636802153834648	0	0.204913435291478
2008	18	791	0	0	0.0365869150963371	0.410290069870845	0.0658903239466441	0	0.17137412661444
2011	18	815	0	0	0.0171281390856407	0.425885383129427	0.0781068898905345	0.000450740502253703	0.0958789439793947
2014	18	838	0	0	0.0111923593493508	0.354723175645426	0.0585733472616027	0.00761080435755857	0.0889419489628414
2017	18	863	0.000591482649842271	0	0.00891167192429022	0.385567823343849	0.0348186119873817	0.0134858044164038	0.118888012618297
2020	18	888	0	0	0.0267845095128862	0.476318985292133	0.123667521252193	0.0124814464984483	0.0962758062339765
2023	18	911	0.000576302443522361	0	0.0165398801290917	0.496369294605809	0.0709428307976026	0.0263370216689719	0.0852927616413094
2026	18	934	0	0	0.0185094385878892	0.240561412110811	0.0774086785976955	0.0633733758274087	0.127237067908801
2029	18	1007	0	0	0.015993265993266	0.306927297668038	0.0750717047013343	0.0572702331961591	0.121149769297917
2033	18	1030	0	0	0.00440528634361234	0.199191268327964	0.0927740153856269	0.0299164968110987	0.079360904727464
2036	18	1054	0	0	0.00511554065972835	0.201887458105486	0.0564032457223496	0.0324131240077615	0.0600194037749162
2039	18	1079	0	0	0.156752857618466	0.319354122738875	0.0728664965042725	0.0206858284319165	0.0269004549994451
2042	18	1102	0	0	0.21311835033454	0.265504003509927	0.112756389163102	0.0134912800263244	0.04345727761325
2045	18	1127	0	0	0.242343813801552	0.240757609071206	0.113374375726356	0.0128623928133932	0.0406131230957691
2048	18	1150	0	0.000207505780518172	0.224906622398767	0.289855931700955	0.0939408312088694	0.0168376119049031	0.0438726507381277
2051	18	1174	0	0	0.0112806901128069	0.413035464130355	0.0107645801076458	0.0134925901349259	0.081840300818403
2054	18	1198	0	0	0.00866678959985248	0.531378695678899	0.00915852234310652	0.0127235847316983	0.0843321654680681
2057	18	1222	0	0	0.00925249573898223	0.523496469442415	0.00665530395260125	0.0115250385520656	0.0535670805941076
2060	18	1271	0	0	0.0198569314257523	0.442464232856438	0.0156018746916626	0.0147385298470646	0.0540207202762703
2063	18	1295	0	0	0.0226264418811003	0.385093167701863	0.00732031943212067	0.00998225377107365	0.0614463176574978
2066	18	1347	0	0	0.00714531088972862	0.462933699759533	0.00219855719683957	0.00556509790450017	0.0529714874613535
2067	19	0	0	0.0825037565740045	0.917496243425995	0	0	0	0
2068	19	24	0	0.0499806276636962	0.948881247578458	0	0	0	0
2071	19	49	0	0.0410354559314886	0.958769909494923	0	0	0	0
2074	19	71	0	0.0254259080681453	0.968531018964963	0	0	0	0
2077	19	95	0	0.0221888412017167	0.977124463519313	0	0	0	0
2080	19	119	0	0.0273722627737226	0.969606318056719	0	0	0	0
2083	19	142	0	0.161654296623622	0.836801235574242	0	0	0	0
2086	19	169	0	0.127550838068689	0.854115292519924	0	0	0	0
2088	19	191	0	0.151745068285281	0.840161861406171	0	0	0	0
2091	19	215	0	0.0195574327426315	0.979248921127536	0	0	0	0
2094	19	240	0	0.0590886011678091	0.861195734958111	0	0	0	0
2097	19	263	0	0.033636127692707	0.961484557487672	0	0	0	0
2100	19	289	0	0.0659616022404835	0.909348859490732	0	0	0	0
2103	19	311	0	0.0536525319410841	0.941338766501125	0	0	0	0
2106	19	335	0	0.0192120885051268	0.980787911494873	0	0	0	0
2109	19	361	0	0.00465344109723243	0.661584619152584	0	0	0	0
2112	19	383	0	0	0.220545943142709	0	0	0	0
2115	19	407	0	0.0256202120643296	0.958145198112729	0	0	0	0
2118	19	431	0	0.0266633316658329	0.970985492746373	0	0	0	0
2121	19	455	0	0.0839875444059471	0.915617736064208	0	0	0	0
2124	19	477	0	0.0683561187062354	0.93106035345115	0	0	0	0
2127	19	502	0	0.107144721047962	0.892855278952038	0	0	0	0
2130	19	527	0	0.0386152862168212	0.959705788295491	0	0	0	0
2133	19	551	0	0.12802758915682	0.869833716516067	0	0	0	0
2136	19	574	0	0.0900804861148126	0.908880123660786	0	0	0	0
2139	19	599	0	0.0339742982539231	0.962047298790692	0	0	0	0
2142	19	625	0	0.029828722002635	0.964901185770751	0	0	0	0
2145	19	649	0	0.0454413245329455	0.95256740127531	0	0	0	0
2148	19	671	0	0.163435542367293	0.836498516320475	0	0	0	0
2151	19	695	0.000316876861651562	0.0666708916914887	0.92908295836238	0	0	0	0
2154	19	719	0.000557103064066852	0.042300039793076	0.942578591325109	0	0	0	0
2157	19	743	0	0.0349472565834408	0.963800561584579	0	0	0	0
2160	19	766	0	0.039360393603936	0.960403065569117	0	0	0	0
2163	19	791	0.000447605311583031	0.0343164072213657	0.965235987467051	0	0	0	0
2166	19	815	0	0.0520943329813446	0.947603962387489	0	0	0	0
2169	19	839	0	0.0460683988283182	0.947844942366949	0	0	0	0
2172	19	863	0.000383917353064359	0.06310205221276	0.936339522546419	0	0	0	0
2175	19	887	0	0.0248074615890708	0.971941638608305	0	0	0	0
2178	19	913	0	0.0396652576747363	0.959438111096879	0	0	0	0
2181	19	936	0.000835421888053467	0.0706528225325218	0.928392409595417	0	0	0	0
2184	19	959	0	0.0530516075093106	0.943680170251577	0	0	0	0
2187	19	985	0	0.0490939239606775	0.950728414070828	0	0	0	0
2190	19	1009	0	0.0524665299722591	0.946809793752261	0	0	0	0
2193	19	1031	0	0.0488620429295653	0.950436846079172	0	0	0	0
2196	19	1055	0	0.0309268147854916	0.966945420357267	0	0	0	0
2199	19	1081	0	0.0601253427340384	0.842090537742712	0	0	0	0
2202	19	1104	0.000448484123662022	0.0602762662201758	0.935657477725289	0	0	0	0
2205	19	1128	0.000814719261321203	0.0494602484893747	0.944055944055944	0	0	0	0
2208	19	1150	0.0003748406927056	0.0007496813854112	0.997938376190119	0	0	0	0
2211	19	1175	0.000947059380623165	0.0206932474666162	0.797992234113079	0	0	0	0
2214	19	1198	0.0011221245558257	0.00286765164266567	0.600149616607443	0	0	0	0
2217	19	1223	0	0.0200688073394495	0.95949377457405	0	0	0	0
2220	19	1246	0	0.0208176402109156	0.962781620215024	0	0	0	0
2223	19	1271	0	0.077732103840314	0.91937932822279	0	0	0	0
2226	19	1295	0	0.162727236245435	0.837192503712027	0	0	0	0
2229	19	1319	0	0.174086274509804	0.82481568627451	0	0	0	0
2232	19	1340	0	0.104801388353259	0.894973646998329	0	0	0	0
2849	20	0	0	0.13794952161003	0.860442098317387	0.00160838007258331	0	0	0
2850	20	72	0	0.0066774479628567	0.856721790390735	0.0586624237049403	0	0	0
2853	20	98	0	0.0163173944073185	0.940245247518329	0.0200804515668591	0	0	0
2856	20	120	0	0.0745096782463787	0.890975515959492	0.00256377387514421	0	0	0
2859	20	147	0	0.0288908677154447	0.964084298011279	0	0	0	0
2862	20	165	0	0.0412829717496488	0.939207117215546	0	0	0	0
2865	20	193	0	0.127727856225931	0.86949080017116	0	0	0	0
2868	20	217	0	0.0186007440297612	0.966878675147006	0	0	0	0
2869	20	243	0	0.0645662970952691	0.926754628003813	0	0	0	0.000652184819144133
2872	20	264	0	0.0344583431673354	0.95666745338683	0	0	0	0
2875	20	288	0	0.0520731309174012	0.898737621068669	0	0	0	0
2878	20	313	0	0.0563291471809153	0.908780410908518	0	0	0	0
2881	20	335	0	0.0328366013071895	0.957516339869281	0	0	0	0
2885	20	384	0	0.00704163365900889	0.971774785083473	0.000528122524425667	0	0	0
2889	20	404	0	0.00896266607757124	0.9700823681636	0.00246157730299492	0	0	0
2891	20	429	0	0.0495644885017676	0.939575057400051	0.00178577936513721	0	0	0
2892	20	460	0	0.104004043353737	0.890576739484472	0.000561576907957545	0	0	0
2897	20	479	0	0.143790424805798	0.846231351773004	0.000422530633470927	0	0	0
2900	20	503	0	0.21283161385409	0.758474576271186	0	0	0	0
2904	20	529	0	0.248747032445265	0.749054778862217	0	0	0	0.000556874468771066
2906	20	548	0	0.292148037726113	0.687240202964195	0	0	0	0
2909	20	572	0	0.392509915411884	0.605033168368959	0	0	0	0
2912	20	597	0	0.389785146085793	0.605865734889599	0	0	0	0
2915	20	621	0	0.445438433623091	0.552986187301319	0	0	0	0
2918	20	645	0	0.320542403783152	0.676950687975387	0	0	0	0
2921	20	669	0	0.000881221961119419	0.993564409314249	0	0	0	0
2922	20	716	0	0.135238153320729	0.860126852473013	0	0	0	0
2923	20	742	0	0.00138790455941413	0.961256791873376	0.000797306874557052	0	0	0
2926	20	761	0	0.00124628239626115	0.976405608270783	0	0	0	0
2929	20	791	0	0.0178747534516765	0.88732741617357	0	0	0	0
2932	20	814	0	0.00667282382821519	0.958162087277765	0	0	0	0.000531055183560379
2934	20	838	0	0.024043369592002	0.967824831907628	0	0	0	0
2937	20	862	0	0.0124844365178181	0.986842548036477	0	0	0	0
2940	20	886	0	0.038647691974283	0.959365744419562	0	0	0	0
2943	20	911	0	0.0856524427952999	0.912351717546523	0	0	0	0
2946	20	934	0	0.101599564462189	0.893993207684131	0	0	0	0
2948	20	957	0	0.1195301542777	0.870792426367461	0	0	0	0
2950	20	982	0	0.0981078904991948	0.898027375201288	0	0	0	0
2953	20	1006	0	0.158721861012187	0.832260593981769	0.000261378116117228	0	0	0
2955	20	1025	0	0.119387490267324	0.876200363353231	0	0	0	0
2958	20	1055	0	0.0713718939235749	0.671413656295678	0.000835247442054709	0	0	0
2960	20	1106	0	0.0171723736872712	0.97054698457223	0.00181301953271987	0	0	0
2963	20	1127	0	0.042045649562382	0.935730221383216	0.00446198730049768	0	0	0.00208798123677135
2966	20	1149	0	0.00625148139369519	0.96486134155013	0.00900687366674567	0	0	0.00290353164256933
2967	20	1172	0	0.0746598639455782	0.92187074829932	0	0	0	0
2970	20	1197	0	0.0430982197010239	0.947090513396839	0.00224767205394413	0	0	0
2974	20	1245	0	0.0417569684355084	0.946269553462223	0	0	0	0
2976	20	1275	0	0.127397881593341	0.866572396680985	0	0	0	0
2979	20	1291	0	0.0357808958136065	0.948236779432441	0.000602565206163381	0	0	0
2982	20	1319	0	0.017684796184853	0.973884410128307	0	0	0	0.00053934370387192
2985	20	1342	0	0.183850990403253	0.80513402354276	0	0	0	0
2988	20	1365	0	0.102300739523418	0.890075778325573	0	0	0	0
2991	20	1388	0	0.157719340765875	0.838645176926806	0	0	0	0
2994	20	1416	0	0.169003655884122	0.826970243879865	0	0	0	0
2996	20	1435	0	0.196226928483969	0.796879960092513	0	0	0	0
2999	20	1466	0	0.0306574315885091	0.894458953105484	0.0027818780515499	0	0	0.0027251050300897
